# Supplementary material for: Single-cell transcriptomics reveal the heterogeneity and dynamic of cancer stem-like cells during breast tumor progression
Source: Cell Death Dis. 2021 Oct 21;12(11):979. doi: 10.1038/s41419-021-04261-y (PMC8531288; doi:10.1038/s41419-021-04261-y)
Supplement: Supplementary file 6 — Table S1 [file 41419_2021_4261_MOESM6_ESM.xls]

## Sheet: Sheet1
ERhigh driven signatrue	ERlow driven signatrue
Ptn	Aqp5
Fam25c	Mia
Tph1	Apoc1
Cited1	Aldoa
Cxcl15	Aldoc
Fgb	Slc29a1
Wnt4	Phlda1
Crym	Cldn10
R3hdml	Etv1
Foxa1	Socs2
Acsbg1	Tspan8
Pgr	Cebpb
Clip4	Shf
Ido1	Etnk1
5930412G12Rik	Cpd
Reg3g	Enho
Abcc3	Auts2
Fam43a	Car12
Ang4	Ifi27
Tbx31	Col11a1
Krt6a	Rpl29
Fgfr2	Aldh2
Gpx31	Cd81
Gipc2	Papss1
Sprr1a	Rap1gap
Ang5	Pfkl
Cldn6	Pkm
Samd5	Tmbim6
Msx2	Tpd52l1
Fxyd2	Tesc
Cdo1	Mup5
Rasgrf1	Mup4
Upk3a	Mup6
Mum1l1	Scgb2b26
AW1120102	Bglap2
Fgg	Oit1
Col8a11	A630073D07Rik
Slc5a5	Ly6k
Upk2	Kcne1
Hp	Six1
Wfdc21	Pip
Wnt7b	Gm35696
Tmem56	Gcnt1
Glul3	Car6
Slc5a6	Aldh3b2
Dgat2	2310057J18Rik
Cxcl17	Scgb2b27
Rbms31	Scgb2b24
Slc7a21	Gjb1
Podxl	Scgb1b27
Man1a1	Atp1b1
Il331	Agt
Esr1	C130026I21Rik
Sftpd
Ecscr1
