# Supplementary material for: Single-cell transcriptomics reveal the heterogeneity and dynamic of cancer stem-like cells during breast tumor progression
Source: Cell Death Dis. 2021 Oct 21;12(11):979. doi: 10.1038/s41419-021-04261-y (PMC8531288; doi:10.1038/s41419-021-04261-y)
Supplement: Supplementary file 7 — Table S2 [file 41419_2021_4261_MOESM7_ESM.xls]

## Sheet: markers.2.3.monocle
Genes used to construct single-cell trajectories
Mup5
Scgb1b27
Pip
Pfn1
Scgb2b27
Cebpb
Csn2
Saa2
Mt2
Usp50
mt-Co2
Tmsb10
Rps26
Saa1
2310057J18Rik
S100a8
Car6
Pgf
Uba52
Mia
Cfl1
Csn1s1
Aqp5
Klf6
Mt1
Ptges
Rpl22
Polr2l
Gpx1
Kmt5a
Etv1
Mfge8
Lrrfip1
Gm10260
Ftl1
Hspa8
Cgref1
Ran
Muc1
Ppp2ca
Aqp3
Cotl1
Efhd2
Eif3j2
mt-Co3
Marcksl1
Tns3
Csn1s2a
Irx1
Rbm39
Fermt1
Ssu72
Hsp90ab1
4931406C07Rik
Ifitm3
Litaf
Anxa8
Cdk2ap1
Actn1
Ceacam1
Rbp7
Atrx
Hspa5
Eif6
Hspa1a
Tns4
Eva1b
Nme2
Ubxn4
Irx5
Col11a1
Ucp2
Clint1
Srsf3
Fndc4
Capzb
Apoc1
Srpk2
Ubc
Cd47
Eif5
Card19
Ecm1
Dst
Cldn10
Rock2
Csrp1
Serpine1
Ddx5
Papss1
Spag9
Mafg
Tmbim6
Shb
Wap
Cstb
Arhgap5
Gm11361
Tpr
Tinagl1
Muc4
Itga2
Wnt5b
Dnaja1
Arpp19
2200002D01Rik
mt-Co1
Phlda1
Tspan8
Mif
Ccnl1
Lgals7
Alyref
Atp5c1
Tpm2
Kcnk1
Ftl1-ps1
Pfkl
Golgb1
Cycs
Flna
Malat1
Ywhag
2020-09-11
Eif2s2
Sfn
Sgms2
Itgav
Tax1bp1
Dmkn
Nadk
Arid4b
Ppp4c
Atox1
Gm47283
Irx2
Hsp90b1
Denr
Tpst2
Wdr89
Serpine2
Auts2
Hbegf
Csnk1a1
Aldh2
Timp1
Prrg4
Rpl22l1
Cdh1
Rer1
Trib3
Nfib
Wdr1
Smox
Sfr1
Arglu1
Il24
Arpc4
Hdgf
Timp2
Flnb
Luc7l2
S100a10
Dnajc21
Krt19
Pmepa1
Itm2b
Gsr
Cyba
Grpel2
Fundc2
Stk39
Aldh1a3
Tgif1
Oxct1
mt-Nd5
Sf3b1
Dynll1
Uchl3
Tmem176b
Mpp6
Rora
Fth1
Tmsb4x
Snf8
Tcim
Cnn3
Ptpn2
Cldn3
Myh9
Acbd3
Gm11808
Krt7
Ubb
Plaur
Csnk1e
Gars
Chpt1
Tmem238
Tgm2
Trib1
Socs2
Psmd3
Rsrc2
Dusp6
Pigr
Sparcl1
Irx3
Gde1
Cxcl2
Atp5h
Egln3
Qsox1
Aldoc
Plet1
Ly6a
Pgk1
Jun
Bsg
Ier2
Grb2
Wfdc3
Hsp90aa1
Ldhb
Cpe
Cxcl1
Klf7
Klf5
Cdc42ep3
Krt14
Lalba
Crispld2
Ifngr1
Sdc4
Vps37b
Gjb2
Thbs1
Adamts1
Cdkn1a
1500015O10Rik
Ltf
S100a6
Spry2
Xbp1
Mcl1
Rsrp1
Clca3a2
S100a13
Nes
Car2
Lrg1
Hspb1
Anxa1
Slc29a1
Cd24a
Noct
Arid5b
2610528A11Rik
B2m
Aldoa
Fdx1
Sat1
Plin2
Btg2
Rhob
Ifrd1
Atf3
Dusp5
Sbsn
Sox9
Slc9a3r1
Tuba4a
Pik3r1
Wfdc18
Map3k8
Arg1
Cfb
Cldn4
Tiparp
Csf1
Neat1
Krt17
Isg15
Cebpd
Lgals1
Sod2
Wfdc2
Gadd45a
Ctgf
Ly6d
Tm4sf1
Slc28a3
Maff
Actb
Dusp1
Cryab
Srgn
Ndrg1
Cald1
Fos
Adm
F3
Cited2
Fabp5
Hist1h1c
Crip1
Spata7
Slpi
