# Supplementary material for: Single-cell transcriptomics reveal the heterogeneity and dynamic of cancer stem-like cells during breast tumor progression
Source: Cell Death Dis. 2021 Oct 21;12(11):979. doi: 10.1038/s41419-021-04261-y (PMC8531288; doi:10.1038/s41419-021-04261-y)
Supplement: Supplementary file 8 — Table S3 [file 41419_2021_4261_MOESM8_ESM.xls]

## Sheet: Sheet1
Genes of Module1	Genes of Module2
Scgb2b27	Cebpb
Scgb1b27	Aqp5
Car6	Phlda1
2310057J18Rik	Apoc1
Mup5	Id2
Pip	Mia
Arg1	Aldoa
Xbp1	Cldn10
Folr1	Pgp
Pigr	Kcnn4
Chpt1	Slc29a1
Tcn2	Dusp6
Sec11c	Tspan8
Serp1	Socs2
Tmed3	Ifi27
Tspan13	Nfib
Reep5	Trps1
Bricd5	Msrb1
Ifi27l2a	Srebf1
Slc12a2	Etv1
Mup4	Auts2
Dap	4931406C07Rik
Smim14	Aldh2
Pdcd4	Car12
Smpdl3a	Smagp
Tram1	Mien1
Spcs1	Tmem37
Pycard	H2-T23
Ddah1	Aes
Tesc	Etnk1
Syne4	Clic6
Tspan1	Nfix
Rab3d	Cpd
Dhrs7	Scp2
Tspan15	Cracr2b
Ak3	Papss1
Rgcc	Tmbim6
	Selenos
	Ehf
	Lman1
	Scd2
	Selenop
	Ss18l2
	Bckdha
	Secisbp2l
	Tmco1
	Echs1
	Zfp395
	Tpd52l1
	Mettl9
	Stk39
	Grhpr
	Rassf3
	Slc35a1
	Atraid
	Rab4a
	Hey1
	Csad
	Enho
	Slc31a2
	Pigp
	Uqcrh
	5330417C22Rik
	Rap1gap
	Pbxip1
	Gstt3
	Pcmtd1
	1810043G02Rik
	Phyh
	Ncald
	Fam20a
