# Supplementary material for: Single-cell transcriptomics reveal the heterogeneity and dynamic of cancer stem-like cells during breast tumor progression
Source: Cell Death Dis. 2021 Oct 21;12(11):979. doi: 10.1038/s41419-021-04261-y (PMC8531288; doi:10.1038/s41419-021-04261-y)
Supplement: Supplementary file 9 — Table S4 [file 41419_2021_4261_MOESM9_ESM.xls]

## Sheet: Sheet1
ID	genes	logFC	unshrunk.logFC	logCPM	PValue	FDR
ENSMUSG00000047730	Fcgbp	2.28509	2.28514	12.2352	7.94e-74	1.55e-69
ENSMUSG00000026822	Lcn2	-2.74325	-2.74344	10.9706	2.51e-66	2.45e-62
ENSMUSG00000090877	Hspa1b	-4.18575	-4.18797	8.12668	5.56e-65	3.61e-61
ENSMUSG00000015519	2310057J18Rik	-11.3387	-11.912	7.27303	1.21e-64	5.92e-61
ENSMUSG00000029304	Spp1	-2.32809	-2.32822	11.1052	2.75e-64	1.07e-60
ENSMUSG00000024087	Cyp1b1	3.7138	3.71638	7.56291	2.54e-58	8.25e-55
ENSMUSG00000025498	Irf7	-4.98425	-5.00187	5.8796	8.49e-52	2.14e-48
ENSMUSG00000091971	Hspa1a	-4.72343	-4.73608	5.83374	8.77e-52	2.14e-48
ENSMUSG00000015134	Aldh1a3	4.01499	4.02073	7.86013	7.46e-51	1.62e-47
ENSMUSG00000035783	Acta2	4.03121	4.03706	8.58076	1.05e-50	1.88e-47
ENSMUSG00000024164	C3	3.16626	3.16811	9.59908	1.06e-50	1.88e-47
ENSMUSG00000070327	Rnf213	-2.54563	-2.54647	8.51366	2.59e-50	4.21e-47
ENSMUSG00000029838	Ptn	7.39358	7.5029	7.1557	7.94e-50	1.19e-46
ENSMUSG00000028435	Aqp3	3.32526	3.32881	7.7101	1.68e-48	2.18e-45
ENSMUSG00000032332	Col12a1	-2.38711	-2.38812	7.94864	9.39e-48	1.14e-44
ENSMUSG00000005413	Hmox1	3.19162	3.19408	9.44678	2.65e-47	2.87e-44
ENSMUSG00000015533	Itga2	2.17741	2.1781	8.55193	8.57e-47	8.78e-44
ENSMUSG00000002289	Angptl4	3.59692	3.60139	8.56511	1.23e-46	1.2e-43
ENSMUSG00000025203	Scd2	-3.56958	-3.57491	7.89274	2.11e-45	1.95e-42
ENSMUSG00000020641	Rsad2	-5.3486	-5.38602	5.72338	2.65e-44	2.35e-41
ENSMUSG00000017607	Tns4	2.94218	2.94487	7.69627	5.76e-44	4.88e-41
ENSMUSG00000068699	Flnc	2.40615	2.40722	8.66758	9.89e-44	8.03e-41
ENSMUSG00000005268	Prlr	2.88742	2.88999	7.61678	1.96e-43	1.53e-40
ENSMUSG00000027356	Fermt1	3.8767	3.8887	6.26803	2.58e-43	1.94e-40
ENSMUSG00000027737	Slc7a11	4.69682	4.72071	5.90001	4.14e-43	2.99e-40
ENSMUSG00000026879	Gsn	2.38613	2.38702	11.1186	1.58e-41	1.02e-38
ENSMUSG00000030849	Fgfr2	3.845	3.8567	6.99812	1.13e-40	6.88e-38
ENSMUSG00000028037	Ifi44	-4.70044	-4.73071	4.51486	2.33e-40	1.34e-37
ENSMUSG00000028132	Tmem56	4.95998	4.9955	5.9909	6.33e-40	3.52e-37
ENSMUSG00000032373	Car12	-5.16812	-5.21226	6.59737	4.9e-39	2.65e-36
ENSMUSG00000031870	Pgr	6.22604	6.35351	5.71007	6.46e-39	3.4e-36
ENSMUSG00000030693	Klk10	2.41789	2.4206	6.65459	1.11e-38	5.7e-36
ENSMUSG00000004791	Pgf	-4.37637	-4.40015	5.19296	1.25e-38	6.24e-36
ENSMUSG00000018830	Myh11	6.14233	6.25061	6.63668	1.38e-38	6.59e-36
ENSMUSG00000026473	Glul	2.26748	2.26895	8.86283	1.39e-38	6.59e-36
ENSMUSG00000001123	Lgals9	-3.35065	-3.36064	5.63233	1.61e-38	7.29e-36
ENSMUSG00000040046	Tph1	7.28649	7.63522	5.3157	3.3e-38	1.46e-35
ENSMUSG00000033880	Lgals3bp	-2.99375	-2.99976	6.36921	4.83e-38	2.09e-35
ENSMUSG00000066584	Scgb2b27	-6.29079	-6.42913	6.09164	5.18e-38	2.19e-35
ENSMUSG00000042254	Cilp	-4.19714	-4.21772	6.63191	5.39e-38	2.23e-35
ENSMUSG00000033436	Armcx2	2.41833	2.42097	6.9986	1.6e-37	6.45e-35
ENSMUSG00000068566	Myadm	-2.00127	-2.0025	7.69173	1.62e-37	6.45e-35
ENSMUSG00000022367	Has2	2.65892	2.66293	6.94838	1.98e-37	7.71e-35
ENSMUSG00000024903	Lao1	-3.36999	-3.38011	6.44957	3.17e-37	1.21e-34
ENSMUSG00000035557	Krt17	2.39573	2.39851	7.11548	4.33e-37	1.62e-34
ENSMUSG00000032515	Csrnp1	-2.14163	-2.14337	7.63487	7.55e-37	2.77e-34
ENSMUSG00000026628	Atf3	-2.30003	-2.30195	7.54255	7.69e-37	2.77e-34
ENSMUSG00000016024	Lbp	-2.23531	-2.23696	8.16606	1.81e-36	6.4e-34
ENSMUSG00000029657	Hsph1	-2.06989	-2.07145	7.2276	2.74e-36	9.53e-34
ENSMUSG00000027580	Helz2	-2.37693	-2.37971	7.1247	1.63e-35	5.37e-33
ENSMUSG00000049336	Tenm2	6.07378	6.2064	4.84042	3.94e-35	1.28e-32
ENSMUSG00000024529	Lox	-2.53459	-2.53777	7.38551	6.69e-35	2.1e-32
ENSMUSG00000027611	Procr	4.72527	4.77286	7.75055	1.05e-34	3.25e-32
ENSMUSG00000020277	Pfkl	-2.34491	-2.34791	7.03908	1.15e-34	3.5e-32
ENSMUSG00000019577	Pdk4	3.33965	3.35011	6.5716	1.12e-33	3.21e-31
ENSMUSG00000031596	Slc7a2	2.02432	2.02592	7.63966	5.01e-33	1.34e-30
ENSMUSG00000021702	Thbs4	-4.54281	-4.58682	5.3648	8.29e-33	2.12e-30
ENSMUSG00000002985	Apoe	2.85804	2.86551	6.88711	6.85e-32	1.67e-29
ENSMUSG00000057440	Mpp7	2.19918	2.20194	6.60376	1.54e-31	3.67e-29
ENSMUSG00000044217	Aqp5	-2.87556	-2.88312	6.65802	2.99e-31	6.95e-29
ENSMUSG00000038178	Slc43a2	3.18287	3.19443	6.12973	3.49e-31	7.99e-29
ENSMUSG00000018339	Gpx3	2.22288	2.22581	7.9	4.59e-31	1.03e-28
ENSMUSG00000079620	Muc4	2.48825	2.49282	7.02703	8.69e-31	1.9e-28
ENSMUSG00000033831	Fgb	6.85461	7.20608	5.38568	8.98e-31	1.94e-28
ENSMUSG00000050578	Mmp13	-5.36016	-5.45821	3.51622	1.24e-30	2.65e-28
ENSMUSG00000005667	Mthfd2	2.7169	2.72361	6.26411	1.74e-29	3.57e-27
ENSMUSG00000047517	Dmbt1	6.30304	6.54527	5.04625	1.49e-28	2.87e-26
ENSMUSG00000028664	Ephb2	3.60564	3.62694	5.54282	7.48e-28	1.4e-25
ENSMUSG00000023886	Smoc2	-2.82086	-2.82934	6.41009	9.24e-27	1.67e-24
ENSMUSG00000026580	Selp	5.04963	5.14022	5.05011	1.43e-26	2.54e-24
ENSMUSG00000022510	Trp63	2.03726	2.03974	6.35228	1.62e-26	2.8e-24
ENSMUSG00000047216	Cdh19	-5.14167	-5.23903	4.31774	3.24e-26	5.54e-24
ENSMUSG00000032661	Oas3	-4.65095	-4.71385	3.38323	3.48e-26	5.9e-24
ENSMUSG00000026249	Serpine2	-3.12138	-3.13432	5.36574	5.97e-26	9.94e-24
ENSMUSG00000048120	Entpd1	3.84845	3.87925	5.39926	2.9e-25	4.67e-23
ENSMUSG00000029561	Oasl2	-3.97023	-4.00517	4.56752	9.35e-25	1.48e-22
ENSMUSG00000042453	Reln	5.07932	5.18139	5.12853	1.48e-24	2.32e-22
ENSMUSG00000062609	Kcnj15	-4.60783	-4.67515	3.60157	7.01e-24	1.03e-21
ENSMUSG00000114104	Gm47585	-2.87455	-2.88512	5.32587	1.72e-23	2.49e-21
ENSMUSG00000033860	Fgg	4.29348	4.34582	5.64245	1.87e-23	2.69e-21
ENSMUSG00000025997	Ikzf2	2.21482	2.21878	5.54208	1.99e-23	2.83e-21
ENSMUSG00000076441	Ass1	-2.5088	-2.51512	6.26635	2.38e-23	3.36e-21
ENSMUSG00000020681	Ace	-2.15	-2.15354	7.23431	4.81e-23	6.75e-21
ENSMUSG00000018907	Alox12e	4.61606	4.68877	4.08023	5.64e-23	7.85e-21
ENSMUSG00000032690	Oas2	-5.50302	-5.66466	3.23913	2.51e-22	3.37e-20
ENSMUSG00000025608	Podxl	2.26084	2.2654	6.61134	2.98e-22	3.97e-20
ENSMUSG00000034459	Ifit1	-4.44778	-4.51177	4.42434	5.68e-22	7.53e-20
ENSMUSG00000028369	Svep1	-2.13154	-2.13521	7.12285	1.18e-21	1.55e-19
ENSMUSG00000029375	Cxcl15	8.37307	1.44269e+08	4.6207	1.6e-21	2.06e-19
ENSMUSG00000021765	Fst	2.47724	2.48416	6.52128	4.89e-21	6.15e-19
ENSMUSG00000027966	Col11a1	-2.30136	-2.3066	6.16721	1.26e-20	1.58e-18
ENSMUSG00000052776	Oas1a	-4.47075	-4.54148	4.10136	1.43e-20	1.76e-18
ENSMUSG00000030022	Adamts9	2.76793	2.77886	6.62456	1.79e-20	2.2e-18
ENSMUSG00000041324	Inhba	-2.18523	-2.18958	5.57672	2.32e-20	2.83e-18
ENSMUSG00000024900	Cpt1a	2.25722	2.26237	6.44731	6.73e-20	8.04e-18
ENSMUSG00000023341	Mx2	-4.60538	-4.68958	4.21206	9.09e-20	1.08e-17
ENSMUSG00000074896	Ifit3	-5.95027	-6.22893	3.34594	1e-19	1.18e-17
ENSMUSG00000060487	Samd5	2.08075	2.08455	6.5684	1.16e-19	1.35e-17
ENSMUSG00000031938	4931406C07Rik	-2.76049	-2.77182	5.78927	2.26e-19	2.59e-17
ENSMUSG00000037921	Ddx60	-3.97693	-4.02397	3.86548	2.43e-19	2.77e-17
ENSMUSG00000113665	Gm47603	-2.3787	-2.38521	5.46039	4.15e-19	4.65e-17
ENSMUSG00000000792	Slc5a5	4.72826	4.82995	4.83522	5.81e-19	6.44e-17
ENSMUSG00000075010	AW112010	5.06955	5.20868	4.69426	6.54e-19	7.2e-17
ENSMUSG00000024074	Crim1	2.28713	2.29291	6.15899	7.3e-19	7.99e-17
ENSMUSG00000004151	Etv1	-3.27696	-3.29982	5.10953	1.11e-18	1.21e-16
ENSMUSG00000020638	Cmpk2	-5.10756	-5.25164	4.16726	1.6e-18	1.73e-16
ENSMUSG00000041482	Piezo2	3.12807	3.14785	5.42548	1.89e-18	2.04e-16
ENSMUSG00000001349	Cnn1	5.77792	6.04888	4.80667	2.41e-18	2.57e-16
ENSMUSG00000028194	Ddah1	-5.02795	-5.16462	4.2027	3e-18	3.18e-16
ENSMUSG00000062488	Ifit3b	-5.94455	-6.25281	2.93334	3.27e-18	3.44e-16
ENSMUSG00000022096	Hr	2.03969	2.04355	7.10364	3.43e-18	3.59e-16
ENSMUSG00000025921	Rdh10	2.04138	2.04527	6.54413	4.12e-18	4.29e-16
ENSMUSG00000029309	Sparcl1	-2.06363	-2.06763	6.41122	4.35e-18	4.51e-16
ENSMUSG00000039304	Tnfsf10	2.73448	2.74663	4.90236	5.36e-18	5.49e-16
ENSMUSG00000032350	Gclc	2.39618	2.40351	6.36153	5.76e-18	5.87e-16
ENSMUSG00000033355	Rtp4	-3.78296	-3.82508	4.32761	6e-18	6.09e-16
ENSMUSG00000026147	Col9a1	-2.0291	-2.03289	7.08411	7.04e-18	7.03e-16
ENSMUSG00000006204	5430419D17Rik	8.03641	1.44269e+08	3.36711	1.32e-17	1.29e-15
ENSMUSG00000021903	Galnt15	2.83148	2.84582	5.79045	1.63e-17	1.58e-15
ENSMUSG00000058523	Mup5	-7.4781	-9.01967	3.21001	2.43e-17	2.36e-15
ENSMUSG00000021508	Cxcl14	2.06264	2.06693	6.03505	3.03e-17	2.91e-15
ENSMUSG00000057346	Apol9a	-6.13048	-6.5325	2.99951	6.14e-17	5.84e-15
ENSMUSG00000046879	Irgm1	-2.55242	-2.56232	5.13081	7.25e-17	6.82e-15
ENSMUSG00000059857	Ntng1	3.24563	3.27138	4.08881	1.09e-16	1.02e-14
ENSMUSG00000030107	Usp18	-4.16468	-4.23279	3.67361	1.17e-16	1.09e-14
ENSMUSG00000033350	Chst2	-2.94193	-2.95972	5.30428	2.72e-16	2.5e-14
ENSMUSG00000037887	Dusp8	-2.30699	-2.31402	5.75051	3.23e-16	2.95e-14
ENSMUSG00000019768	Esr1	2.52355	2.53373	6.06034	3.91e-16	3.54e-14
ENSMUSG00000024235	Map3k8	-2.12187	-2.12701	5.81946	4.85e-16	4.38e-14
ENSMUSG00000030111	A2m	-5.87603	-6.22257	3.45098	5.46e-16	4.9e-14
ENSMUSG00000068245	Phf11d	-3.05288	-3.07397	4.55864	6.36e-16	5.66e-14
ENSMUSG00000113326	Gm47586	-2.30265	-2.30986	5.33903	8.65e-16	7.63e-14
ENSMUSG00000040488	Ltbp4	2.26071	2.26755	7.34544	8.82e-16	7.75e-14
ENSMUSG00000046546	Fam43a	3.14145	3.16608	5.42873	1.33e-15	1.16e-13
ENSMUSG00000030222	Rerg	3.22521	3.25256	4.42934	1.45e-15	1.25e-13
ENSMUSG00000022043	Trim35	2.57117	2.58279	5.6408	2.38e-15	2.02e-13
ENSMUSG00000079017	Ifi27l2a	-4.52889	-4.63647	3.88094	2.5e-15	2.08e-13
ENSMUSG00000000381	Wap	-4.44226	-4.5415	5.82404	2.63e-15	2.18e-13
ENSMUSG00000028268	Gbp3	-3.59952	-3.64246	3.50513	4.76e-15	3.88e-13
ENSMUSG00000032925	Itgbl1	-3.26601	-3.29555	4.76548	5.78e-15	4.69e-13
ENSMUSG00000026483	Fam129a	2.51954	2.53073	5.97063	7.39e-15	5.93e-13
ENSMUSG00000074743	Thbd	2.17011	2.1764	7.58745	8.11e-15	6.47e-13
ENSMUSG00000058454	Dhcr7	-2.38206	-2.3911	5.59688	1.32e-14	1.05e-12
ENSMUSG00000031431	Tsc22d3	-2.37411	-2.38304	5.32332	1.33e-14	1.05e-12
ENSMUSG00000020865	Abcc3	4.36584	4.46672	4.41545	1.55e-14	1.22e-12
ENSMUSG00000030218	Mgp	-2.67125	-2.68548	5.22161	1.88e-14	1.46e-12
ENSMUSG00000022836	Mylk	2.77165	2.78839	5.77855	1.99e-14	1.53e-12
ENSMUSG00000021136	Smoc1	-2.22787	-2.23496	5.22617	2.04e-14	1.57e-12
ENSMUSG00000026811	St6galnac6	-2.69884	-2.71398	5.62147	3.42e-14	2.58e-12
ENSMUSG00000062209	Erbb4	3.80813	3.86764	4.43348	3.98e-14	2.98e-12
ENSMUSG00000021994	Wnt5a	2.32564	2.33438	5.91279	4e-14	2.99e-12
ENSMUSG00000028972	Car6	-4.2739	-4.36877	6.32809	5.83e-14	4.32e-12
ENSMUSG00000066583	Scgb1b27	-7.65986	-1.44269e+08	3.83245	7.29e-14	5.34e-12
ENSMUSG00000061353	Cxcl12	2.46488	2.47625	6.16018	1.07e-13	7.79e-12
ENSMUSG00000040998	Npnt	-2.13689	-2.14331	6.49977	1.07e-13	7.79e-12
ENSMUSG00000051159	Cited1	5.75684	6.16463	4.65777	1.68e-13	1.2e-11
ENSMUSG00000030077	Chl1	-2.59449	-2.60842	5.09092	1.94e-13	1.37e-11
ENSMUSG00000046159	Chrm3	-3.9357	-4.00684	4.20293	2.1e-13	1.48e-11
ENSMUSG00000030268	Bcat1	3.34425	3.38321	5.63188	3.84e-13	2.66e-11
ENSMUSG00000027376	Prom2	2.4607	2.47271	5.3348	4.88e-13	3.36e-11
ENSMUSG00000001930	Vwf	3.56116	3.61167	4.53485	5.07e-13	3.48e-11
ENSMUSG00000021998	Lcp1	-2.07982	-2.08597	6.49527	5.17e-13	3.54e-11
ENSMUSG00000027173	Depdc7	2.62192	2.6375	4.87634	6.96e-13	4.71e-11
ENSMUSG00000020303	Stc2	2.38439	2.3952	5.64751	7.1e-13	4.79e-11
ENSMUSG00000044258	Ctla2a	-4.96505	-5.17503	2.58877	1.31e-12	8.69e-11
ENSMUSG00000053024	Cntn2	3.77078	3.83705	3.86084	1.33e-12	8.82e-11
ENSMUSG00000042379	Esm1	4.75916	4.94152	3.10925	2.28e-12	1.5e-10
ENSMUSG00000035451	Foxa1	3.44705	3.49474	4.21608	2.53e-12	1.65e-10
ENSMUSG00000045932	Ifit2	-4.17627	-4.27824	3.34351	2.8e-12	1.81e-10
ENSMUSG00000041731	Pgm5	2.69006	2.70844	5.02335	3.11e-12	2.01e-10
ENSMUSG00000027514	Zbp1	-3.26405	-3.30221	3.81532	3.27e-12	2.1e-10
ENSMUSG00000042367	Gjb3	2.15879	2.16675	5.29413	4.44e-12	2.82e-10
ENSMUSG00000042515	Mum1l1	3.62222	3.68215	4.09769	4.96e-12	3.12e-10
ENSMUSG00000109564	Muc16	7.34541	1.44269e+08	2.86338	7.08e-12	4.44e-10
ENSMUSG00000032511	Scn5a	2.76653	2.78806	4.78	9.16e-12	5.67e-10
ENSMUSG00000022425	Enpp2	4.24397	4.36503	5.24973	1.43e-11	8.73e-10
ENSMUSG00000046718	Bst2	-3.03237	-3.06318	3.95538	1.49e-11	9.08e-10
ENSMUSG00000044033	Ccdc141	2.04745	2.05436	4.7268	1.79e-11	1.08e-09
ENSMUSG00000041827	Oasl1	-3.11368	-3.14817	4.86148	1.82e-11	1.1e-09
ENSMUSG00000051111	Sv2c	5.93896	6.57171	4.12628	2.05e-11	1.23e-09
ENSMUSG00000025165	Sectm1a	-3.80904	-3.88608	3.52303	2.08e-11	1.25e-09
ENSMUSG00000016942	Tmprss6	5.65257	6.14733	3.00073	3.65e-11	2.16e-09
ENSMUSG00000036718	Micall2	-2.60163	-2.61964	5.27173	4.3e-11	2.53e-09
ENSMUSG00000039431	Mtmr7	2.25139	2.26216	5.26824	7.36e-11	4.23e-09
ENSMUSG00000030921	Trim30a	-2.66365	-2.68399	3.77411	7.81e-11	4.48e-09
ENSMUSG00000060924	Csmd1	3.42274	3.47896	3.94825	1.16e-10	6.57e-09
ENSMUSG00000041592	Sdk2	3.52473	3.58795	4.04342	1.17e-10	6.63e-09
ENSMUSG00000070419	Cyp3a57	5.35265	5.75363	3.70672	1.3e-10	7.31e-09
ENSMUSG00000038214	Bend3	2.00025	2.00723	5.5888	1.32e-10	7.38e-09
ENSMUSG00000006641	Slc5a6	2.61165	2.63172	4.73496	1.76e-10	9.72e-09
ENSMUSG00000034488	Edil3	-4.67305	-4.88022	2.55325	1.79e-10	9.86e-09
ENSMUSG00000029335	Bmp3	4.50368	4.68382	3.35743	1.8e-10	9.86e-09
ENSMUSG00000040289	Hey1	-2.53439	-2.55197	4.51659	1.82e-10	9.94e-09
ENSMUSG00000052920	Prkg1	2.89798	2.92815	4.42762	1.93e-10	1.06e-08
ENSMUSG00000113472	Gm47602	-2.55209	-2.57028	4.26245	2.05e-10	1.11e-08
ENSMUSG00000001918	Slc1a5	2.14563	2.1551	5.92218	2.25e-10	1.22e-08
ENSMUSG00000024774	Ankrd22	-3.0823	-3.12102	4.25004	3.29e-10	1.77e-08
ENSMUSG00000078234	Klhdc7a	-2.03934	-2.04717	5.2311	3.61e-10	1.93e-08
ENSMUSG00000028463	Car9	-3.3116	-3.36323	3.40177	3.73e-10	1.99e-08
ENSMUSG00000042246	Tmc7	-2.21622	-2.22717	4.77605	4.16e-10	2.22e-08
ENSMUSG00000040033	Stat2	-2.03315	-2.04101	5.4819	4.69e-10	2.49e-08
ENSMUSG00000020123	Avpr1a	2.93506	2.96858	4.8838	5.15e-10	2.72e-08
ENSMUSG00000058297	Spock2	2.45924	2.47628	5.35353	5.92e-10	3.12e-08
ENSMUSG00000035778	Ggta1	-2.16721	-2.17745	4.65445	5.96e-10	3.13e-08
ENSMUSG00000055612	Cdca7	2.35682	2.37132	4.74389	6.28e-10	3.29e-08
ENSMUSG00000060429	Sntb1	-2.12306	-2.13254	5.41419	6.29e-10	3.29e-08
ENSMUSG00000066392	Nrxn3	7.01197	1.44269e+08	3.77697	6.66e-10	3.46e-08
ENSMUSG00000034912	Mdga2	5.07928	5.42759	2.85205	8.39e-10	4.33e-08
ENSMUSG00000109825	Gm45589	-3.5767	-3.65043	2.60396	8.65e-10	4.45e-08
ENSMUSG00000020614	Fam20a	-2.41482	-2.43099	5.06006	1.08e-09	5.55e-08
ENSMUSG00000032281	Acsbg1	4.39631	4.57775	4.43617	1.1e-09	5.63e-08
ENSMUSG00000039621	Prex1	2.66157	2.68607	5.09149	1.51e-09	7.66e-08
ENSMUSG00000057060	Slc35f3	6.9189	1.44269e+08	2.56716	2.04e-09	1.03e-07
ENSMUSG00000036103	Colec12	-2.27332	-2.28679	5.20978	2.48e-09	1.24e-07
ENSMUSG00000030782	Tgfb1i1	3.09625	3.14209	4.48582	2.77e-09	1.38e-07
ENSMUSG00000031391	L1cam	-2.57467	-2.59667	4.50657	2.82e-09	1.4e-07
ENSMUSG00000072620	Slfn2	-2.1617	-2.17288	4.75729	2.89e-09	1.43e-07
ENSMUSG00000096445	Dcpp1	-5.50072	-6.06374	1.96494	2.93e-09	1.45e-07
ENSMUSG00000058499	Pip	-6.91471	-1.44269e+08	2.71979	3.23e-09	1.58e-07
ENSMUSG00000018604	Tbx3	2.26239	2.27607	5.25491	3.24e-09	1.59e-07
ENSMUSG00000000386	Mx1	-4.73765	-5.01081	2.85036	4.39e-09	2.12e-07
ENSMUSG00000030747	Dgat2	2.66292	2.68935	4.78934	4.72e-09	2.27e-07
ENSMUSG00000006494	Pdk1	-2.12738	-2.1383	5.05066	5.32e-09	2.55e-07
ENSMUSG00000097242	Gm16907	-2.00859	-2.0173	5.20028	5.39e-09	2.57e-07
ENSMUSG00000026582	Sele	3.79747	3.906	4.09505	5.39e-09	2.57e-07
ENSMUSG00000038567	Cyp24a1	3.04302	3.08822	5.68732	6.16e-09	2.93e-07
ENSMUSG00000040118	Cacna2d1	2.6063	2.63127	4.82102	7.01e-09	3.31e-07
ENSMUSG00000053846	Lipg	2.18089	2.19344	5.11147	7.64e-09	3.6e-07
ENSMUSG00000027078	Ube2l6	-3.68356	-3.77967	3.2142	7.77e-09	3.64e-07
ENSMUSG00000021379	Id4	4.14581	4.30943	2.95565	9.58e-09	4.46e-07
ENSMUSG00000028542	Slc6a9	2.79624	2.83032	4.02907	1.21e-08	5.53e-07
ENSMUSG00000091199	Gm2619	-6.24527	-7.77961	2.09816	1.38e-08	6.29e-07
ENSMUSG00000026818	Cel	2.3252	2.34204	4.72854	1.43e-08	6.51e-07
ENSMUSG00000078117	Gm16485	6.14339	7.5623	3.02618	1.59e-08	7.21e-07
ENSMUSG00000031089	Slc6a14	-2.92158	-2.96218	4.59482	1.68e-08	7.6e-07
ENSMUSG00000026764	Kif5c	2.1673	2.18044	4.74401	2.07e-08	9.24e-07
ENSMUSG00000028996	Rbp7	-5.83686	-6.81089	2.30008	2.31e-08	1.02e-06
ENSMUSG00000074115	Saa1	-3.47187	-3.55439	6.5284	2.5e-08	1.1e-06
ENSMUSG00000030413	Pglyrp1	-2.61388	-2.6412	3.7014	2.71e-08	1.19e-06
ENSMUSG00000050315	Synpo2	3.02316	3.07287	4.52539	3.24e-08	1.42e-06
ENSMUSG00000022237	Ankrd33b	2.17725	2.19111	5.30662	3.35e-08	1.45e-06
ENSMUSG00000020798	Spns3	-2.99811	-3.04544	3.34447	3.4e-08	1.47e-06
ENSMUSG00000085471	4933423P22Rik	-2.40483	-2.42497	4.47735	3.48e-08	1.5e-06
ENSMUSG00000030630	Fah	-2.49916	-2.52277	4.28332	3.91e-08	1.67e-06
ENSMUSG00000066687	Zbtb16	-2.22073	-2.23581	5.05685	4.57e-08	1.94e-06
ENSMUSG00000035692	Isg15	-3.93882	-4.08461	2.60867	4.79e-08	2.03e-06
ENSMUSG00000026574	Dpt	2.43628	2.45841	7.66359	4.87e-08	2.05e-06
ENSMUSG00000026450	Chit1	-5.25492	-5.81599	3.06707	4.98e-08	2.09e-06
ENSMUSG00000040136	Abcc8	4.9046	5.30934	3.52486	5.08e-08	2.13e-06
ENSMUSG00000031997	Trpc6	3.58162	3.68301	4.03355	5.2e-08	2.17e-06
ENSMUSG00000046623	Gjb4	2.23038	2.24639	4.5609	6.36e-08	2.63e-06
ENSMUSG00000024743	Syt7	3.65262	3.76493	3.67443	6.8e-08	2.81e-06
ENSMUSG00000017830	Dhx58	-3.03864	-3.09233	3.26089	8.53e-08	3.48e-06
ENSMUSG00000029298	Gbp9	-3.00149	-3.0528	3.91671	8.82e-08	3.6e-06
ENSMUSG00000049112	Oxtr	3.83649	3.97814	3.32964	9.54e-08	3.87e-06
ENSMUSG00000022240	Ctnnd2	4.31981	4.55599	3.24981	9.55e-08	3.87e-06
ENSMUSG00000066861	Oas1g	-4.99573	-5.45401	2.67047	9.68e-08	3.91e-06
ENSMUSG00000069874	Irgm2	-2.35628	-2.37705	4.12919	1.37e-07	5.49e-06
ENSMUSG00000039364	Sectm1b	-2.69166	-2.72656	3.47141	1.4e-07	5.6e-06
ENSMUSG00000027452	Acss1	-2.30405	-2.32317	4.91704	1.45e-07	5.8e-06
ENSMUSG00000033268	Duox1	-2.33943	-2.35975	5.5932	1.48e-07	5.87e-06
ENSMUSG00000071714	Csf2rb2	2.82187	2.86535	5.09607	1.7e-07	6.75e-06
ENSMUSG00000032849	Abcc4	4.49395	4.7921	3.62687	1.73e-07	6.83e-06
ENSMUSG00000031551	Ido1	6.50263	1.44269e+08	3.4962	1.73e-07	6.84e-06
ENSMUSG00000040483	Xaf1	-3.29661	-3.37594	3.11198	1.89e-07	7.46e-06
ENSMUSG00000032420	Nt5e	-2.04854	-2.06092	4.77802	2e-07	7.84e-06
ENSMUSG00000078566	Bnip3	-3.5074	-3.61006	2.45433	2.09e-07	8.13e-06
ENSMUSG00000035208	Slfn8	-3.22992	-3.30374	3.30054	2.1e-07	8.16e-06
ENSMUSG00000026222	Sp100	-2.91998	-2.96966	3.84592	2.13e-07	8.24e-06
ENSMUSG00000071001	Hrct1	-3.40073	-3.49171	2.78177	2.18e-07	8.44e-06
ENSMUSG00000020218	Wif1	3.27856	3.35894	3.53435	2.21e-07	8.54e-06
ENSMUSG00000047562	Mmp10	-5.32669	-6.03866	1.91994	2.47e-07	9.48e-06
ENSMUSG00000034275	Igsf9b	3.81898	3.97093	3.85154	2.58e-07	9.86e-06
ENSMUSG00000026417	Pigr	-2.32996	-2.35118	5.30699	2.92e-07	1.11e-05
ENSMUSG00000000031	H19	-3.40865	-3.50378	4.41893	3.2e-07	1.21e-05
ENSMUSG00000042249	Grk3	2.71334	2.75294	4.85826	3.32e-07	1.26e-05
ENSMUSG00000078853	Igtp	-2.38191	-2.40533	3.89499	3.35e-07	1.26e-05
ENSMUSG00000022026	Olfm4	5.43534	6.2957	2.74801	3.51e-07	1.32e-05
ENSMUSG00000042099	Kank3	2.08427	2.09851	5.05234	3.73e-07	1.39e-05
ENSMUSG00000063765	Chadl	2.53266	2.56341	3.40572	3.96e-07	1.47e-05
ENSMUSG00000024059	Clip4	2.70933	2.74949	4.39547	4.13e-07	1.53e-05
ENSMUSG00000067818	Myl9	3.50753	3.61941	4.27551	4.15e-07	1.54e-05
ENSMUSG00000036960	Clca2	-3.1174	-3.18633	3.1149	4.57e-07	1.68e-05
ENSMUSG00000027955	Fam198b	-2.66546	-2.70291	4.33059	4.73e-07	1.73e-05
ENSMUSG00000027224	Duoxa1	-3.11185	-3.18086	4.26313	4.99e-07	1.82e-05
ENSMUSG00000027792	Bche	-2.92162	-2.97584	3.55575	5.36e-07	1.94e-05
ENSMUSG00000031608	Galnt7	-2.0174	-2.03013	4.95236	5.38e-07	1.95e-05
ENSMUSG00000028480	Glipr2	2.03164	2.04497	4.95913	5.49e-07	1.98e-05
ENSMUSG00000037872	Ackr1	5.7738	7.15906	3.14789	5.72e-07	2.06e-05
ENSMUSG00000032625	Thsd7a	3.1687	3.24566	4.14247	5.91e-07	2.12e-05
ENSMUSG00000049804	Armcx4	3.19782	3.27799	3.80058	6.18e-07	2.21e-05
ENSMUSG00000020159	Gabrp	-2.39223	-2.41774	3.53764	6.99e-07	2.49e-05
ENSMUSG00000071713	Csf2rb	3.59872	3.73036	4.81135	7.47e-07	2.65e-05
ENSMUSG00000058248	Kcnh1	2.41505	2.44226	4.1022	7.71e-07	2.73e-05
ENSMUSG00000032262	Elovl4	3.31419	3.40904	2.67288	7.96e-07	2.81e-05
ENSMUSG00000066800	Rnasel	2.03287	2.04676	5.07097	8.27e-07	2.9e-05
ENSMUSG00000003282	Plag1	4.60124	4.9962	2.59404	9.54e-07	3.32e-05
ENSMUSG00000035686	Thrsp	-3.78276	-3.94646	4.34547	1.04e-06	3.61e-05
ENSMUSG00000028871	Rspo1	5.30164	6.14986	2.40558	1.11e-06	3.83e-05
ENSMUSG00000031980	Agt	2.42233	2.45097	4.38058	1.15e-06	3.96e-05
ENSMUSG00000030790	Adm	-2.0187	-2.03244	5.35975	1.16e-06	3.98e-05
ENSMUSG00000113680	Gm47405	-3.96351	-4.16633	2.63	1.23e-06	4.21e-05
ENSMUSG00000030873	Scnn1b	2.01893	2.03302	5.12705	1.26e-06	4.32e-05
ENSMUSG00000041046	Ramp3	3.71489	3.87606	3.14172	1.48e-06	5.04e-05
ENSMUSG00000029282	Amtn	3.65451	3.80513	3.21612	1.49e-06	5.04e-05
ENSMUSG00000004633	Chn2	-2.93202	-2.99318	3.53035	1.54e-06	5.22e-05
ENSMUSG00000029695	Aass	-2.43941	-2.46964	4.63677	1.76e-06	5.94e-05
ENSMUSG00000046782	Ttc6	5.64143	7.02509	2.97734	1.89e-06	6.32e-05
ENSMUSG00000021469	Msx2	4.96302	5.58753	2.95278	1.92e-06	6.42e-05
ENSMUSG00000045875	Adra1a	4.23994	4.53313	3.05289	1.98e-06	6.6e-05
ENSMUSG00000044162	Tnip3	3.48249	3.61344	3.48192	2.53e-06	8.34e-05
ENSMUSG00000026981	Il1rn	2.14391	2.16321	4.02965	2.6e-06	8.53e-05
ENSMUSG00000052062	Pard3b	2.92898	2.99484	4.29859	2.64e-06	8.65e-05
ENSMUSG00000027520	Zdbf2	4.3409	4.6795	3.09601	2.79e-06	9.07e-05
ENSMUSG00000045092	S1pr1	2.9727	3.04298	4.3978	2.79e-06	9.07e-05
ENSMUSG00000025104	Hdgfl3	2.70939	2.7583	3.68279	2.85e-06	9.23e-05
ENSMUSG00000018924	Alox15	3.86215	4.07063	2.64849	3.51e-06	0.000112445
ENSMUSG00000000693	Loxl3	-2.08214	-2.09988	4.30067	4e-06	0.000127208
ENSMUSG00000029605	Oas1b	-4.19534	-4.49132	2.45884	4.01e-06	0.000127338
ENSMUSG00000033910	Gucy1a1	2.91464	2.98251	3.87766	4.07e-06	0.00012894
ENSMUSG00000030669	Calca	6.09636	1.44269e+08	1.68369	5.35e-06	0.000164327
ENSMUSG00000062345	Serpinb2	-3.23174	-3.33693	3.39426	6.16e-06	0.000187688
ENSMUSG00000033032	Afap1l1	-3.26614	-3.37598	2.58423	6.22e-06	0.000189023
ENSMUSG00000000056	Narf	-2.06152	-2.07948	4.4367	6.27e-06	0.000190279
ENSMUSG00000036006	Ripor2	3.14607	3.24386	3.40106	6.89e-06	0.000207647
ENSMUSG00000022840	Adcy5	2.47758	2.51578	4.06898	6.95e-06	0.000208766
ENSMUSG00000068246	Apol9b	-4.72799	-5.28353	2.46207	7.08e-06	0.000212344
ENSMUSG00000030787	Lyve1	6.05416	1.44269e+08	2.98248	7.17e-06	0.000214605
ENSMUSG00000038599	Capn8	5.09603	5.95231	3.344	7.2e-06	0.000215219
ENSMUSG00000059412	Fxyd2	3.42135	3.55991	3.08955	7.63e-06	0.000227483
ENSMUSG00000074625	Arhgap40	2.42789	2.46385	4.00101	8.12e-06	0.000240705
ENSMUSG00000025855	Prkar1b	3.25624	3.37093	3.46169	8.26e-06	0.00024467
ENSMUSG00000074892	B3galt5	-3.19663	-3.30142	3.60805	8.53e-06	0.000251931
ENSMUSG00000038843	Gcnt1	-2.03367	-2.05137	4.04259	8.73e-06	0.000257288
ENSMUSG00000022491	Glycam1	4.0807	4.37469	5.2442	8.79e-06	0.000258644
ENSMUSG00000014602	Kif1a	2.14447	2.16677	4.41997	8.98e-06	0.000263507
ENSMUSG00000039676	Capsl	2.84992	2.91908	3.3646	9.87e-06	0.000287997
ENSMUSG00000001985	Grik3	2.22083	2.24692	3.9354	1.04e-05	0.000301576
ENSMUSG00000100816	Gm28321	-6.0159	-1.44269e+08	1.60971	1.16e-05	0.000335771
ENSMUSG00000028755	Cda	2.14627	2.16941	4.11579	1.17e-05	0.000339032
ENSMUSG00000029134	Plb1	2.15967	2.1834	3.90408	1.18e-05	0.000339975
ENSMUSG00000049690	Nckap5	4.16535	4.50192	3.72964	1.27e-05	0.00036374
ENSMUSG00000023046	Igfbp6	2.31858	2.35039	6.94999	1.29e-05	0.000370179
ENSMUSG00000032356	Rasgrf1	3.47174	3.63021	3.9073	1.4e-05	0.000396772
ENSMUSG00000034040	Galnt17	-3.49266	-3.65345	3.60506	1.52e-05	0.000429072
ENSMUSG00000041696	Rasl12	2.71093	2.77151	3.64801	1.62e-05	0.000454687
ENSMUSG00000021356	Irf4	3.99371	4.28414	4.61394	1.69e-05	0.000474387
ENSMUSG00000059430	Actg2	4.69362	5.31468	3.042	1.82e-05	0.000509425
ENSMUSG00000029314	Gpat3	2.43066	2.47091	3.8761	1.87e-05	0.000523033
ENSMUSG00000111602	Gm32014	5.89744	144269487	2.38842	1.99e-05	0.00055334
ENSMUSG00000076609	Igkc	5.89717	144269487	3.51911	1.99e-05	0.000553458
ENSMUSG00000033022	Cdo1	2.31299	2.34646	3.96137	2.03e-05	0.000562667
ENSMUSG00000057604	Lmcd1	-2.4993	-2.54391	2.91449	2.04e-05	0.000564375
ENSMUSG00000030905	Crym	5.88585	144269487	3.04939	2.14e-05	0.000587789
ENSMUSG00000025582	Nptx1	3.83603	4.08999	3.15431	2.25e-05	0.000617158
ENSMUSG00000043592	Unc5cl	-2.12794	-2.15209	3.98737	2.37e-05	0.0006457
ENSMUSG00000022091	Sorbs3	2.45706	2.50049	4.14038	2.39e-05	0.000651062
ENSMUSG00000026315	Serpinb8	-2.06064	-2.08197	3.76405	2.43e-05	0.000660946
ENSMUSG00000022206	Npr3	2.80908	2.88356	2.98639	2.64e-05	0.000716398
ENSMUSG00000040204	Pclaf	-2.68907	-2.7518	4.27592	3e-05	0.000810388
ENSMUSG00000022376	Adcy8	-5.36562	-6.88933	1.55697	3.01e-05	0.000810441
ENSMUSG00000029769	Ccdc136	3.32693	3.47575	2.8461	3.18e-05	0.000851237
ENSMUSG00000070687	Htr1d	3.37392	3.53135	2.9609	3.19e-05	0.000851237
ENSMUSG00000028970	Abcb1b	4.20759	4.60473	3.05498	3.19e-05	0.000851237
ENSMUSG00000055679	Ctsr	5.26946	6.67754	2.32112	3.28e-05	0.00087333
ENSMUSG00000026840	Lamc3	2.70403	2.77051	4.12403	3.39e-05	0.00090071
ENSMUSG00000039903	Eva1c	5.79753	1.44269e+08	2.24935	3.64e-05	0.000960299
ENSMUSG00000059336	Slc14a1	4.86175	5.70401	2.09086	3.64e-05	0.000960501
ENSMUSG00000027894	Slc6a17	2.50784	2.55792	4.33737	3.69e-05	0.000970898
ENSMUSG00000010307	Tmem86a	2.58393	2.64029	3.3952	3.71e-05	0.000973646
ENSMUSG00000020911	Krt19	1.87682	1.87701	10.792	1.16e-49	1.62e-46
ENSMUSG00000028195	Cyr61	-1.95724	-1.95754	10.1222	1.84e-47	2.11e-44
ENSMUSG00000026185	Igfbp5	-1.47791	-1.478	11.5587	5.33e-43	3.71e-40
ENSMUSG00000003617	Cp	-1.70027	-1.70058	9.17132	7.22e-42	4.85e-39
ENSMUSG00000062825	Actg1	-1.31892	-1.31896	11.8042	3.24e-41	2.03e-38
ENSMUSG00000030605	Mfge8	1.4015	1.40161	10.7929	1.24e-40	7.29e-38
ENSMUSG00000041313	Slc7a1	1.89951	1.90028	8.74528	1.48e-38	6.86e-36
ENSMUSG00000092341	Malat1	-1.20196	-1.20197	13.7274	1.22e-35	4.17e-33
ENSMUSG00000051439	Cd14	1.69105	1.69154	9.11637	1.46e-35	4.91e-33
ENSMUSG00000040152	Thbs1	1.03593	1.03595	12.1169	4.81e-35	1.54e-32
ENSMUSG00000037411	Serpine1	-1.6436	-1.64415	8.58562	2.03e-34	6.08e-32
ENSMUSG00000006445	Epha2	-1.66164	-1.6622	8.15927	2.66e-34	7.84e-32
ENSMUSG00000029777	Gars	1.94576	1.94705	7.68262	9.96e-34	2.9e-31
ENSMUSG00000021756	Il6st	1.57831	1.57881	9.02545	1.15e-33	3.26e-31
ENSMUSG00000030695	Aldoa	-1.58244	-1.58292	8.74256	1.74e-33	4.84e-31
ENSMUSG00000053907	Mat2a	1.60164	1.60215	8.52815	1.88e-33	5.15e-31
ENSMUSG00000026234	Ncl	1.76134	1.76212	8.36525	3.03e-33	8.21e-31
ENSMUSG00000011179	Odc1	1.8106	1.81164	7.95254	5.29e-33	1.39e-30
ENSMUSG00000027397	Slc20a1	-1.77472	-1.77553	8.19476	6.68e-33	1.74e-30
ENSMUSG00000028063	Lmna	1.17492	1.17501	10.505	1.56e-32	3.94e-30
ENSMUSG00000063524	Eno1	-1.53937	-1.53982	8.82469	1.7e-32	4.24e-30
ENSMUSG00000064351	mt-Co1	-1.15088	-1.1509	11.9661	6.55e-32	1.61e-29
ENSMUSG00000021553	Slc28a3	1.58469	1.5852	8.67157	1.14e-31	2.73e-29
ENSMUSG00000070702	Csn1s1	1.73479	1.73543	8.92383	2.76e-31	6.48e-29
ENSMUSG00000005514	Por	1.86143	1.86282	8.09695	4.34e-31	9.83e-29
ENSMUSG00000023456	Tpi1	-1.69041	-1.69138	8.01789	5.82e-31	1.29e-28
ENSMUSG00000000078	Klf6	-1.15232	-1.1524	10.6964	1.33e-30	2.82e-28
ENSMUSG00000024597	Slc12a2	1.38621	1.38652	9.03611	1.42e-30	2.97e-28
ENSMUSG00000057454	Lypd3	1.98159	1.98316	7.51684	1.31e-29	2.72e-27
ENSMUSG00000050737	Ptges	1.83211	1.83355	8.2099	2.3e-29	4.66e-27
ENSMUSG00000021250	Fos	-1.40216	-1.40252	9.27451	4.58e-29	9.19e-27
ENSMUSG00000062070	Pgk1	-1.51442	-1.51507	7.67445	5.18e-29	1.03e-26
ENSMUSG00000039062	Anpep	-1.7986	-1.79997	7.77694	1.11e-28	2.18e-26
ENSMUSG00000020538	Srebf1	-1.83038	-1.83151	8.27581	1.47e-28	2.87e-26
ENSMUSG00000009376	Met	1.25448	1.25473	9.07001	2.08e-28	3.98e-26
ENSMUSG00000025130	P4hb	-1.26803	-1.26823	9.58953	2.41e-28	4.56e-26
ENSMUSG00000028967	Errfi1	-1.09141	-1.09149	11.187	2e-27	3.72e-25
ENSMUSG00000063157	Csn2	1.88787	1.8889	7.80922	2.83e-27	5.21e-25
ENSMUSG00000057666	Gapdh	-1.19159	-1.19178	9.26507	8.65e-27	1.57e-24
ENSMUSG00000037242	Clic4	1.17467	1.17488	9.79198	1.39e-26	2.49e-24
ENSMUSG00000019818	Cd164	1.28104	1.28129	9.14842	1.52e-26	2.68e-24
ENSMUSG00000024486	Hbegf	-1.87058	-1.87232	6.82252	1.61e-26	2.79e-24
ENSMUSG00000022952	Runx1	1.2339	1.23417	8.63594	3.64e-26	6.11e-24
ENSMUSG00000053581	Zfand2a	-1.89208	-1.89395	6.71177	6.18e-26	1.02e-23
ENSMUSG00000019929	Dcn	1.78067	1.78174	9.61724	2.34e-25	3.84e-23
ENSMUSG00000001622	Csn3	-1.16945	-1.16967	8.92683	2.59e-25	4.21e-23
ENSMUSG00000024421	Lama3	1.72638	1.72774	7.12411	6.18e-25	9.87e-23
ENSMUSG00000020423	Btg2	-1.73653	-1.73794	7.68541	1.74e-24	2.72e-22
ENSMUSG00000031825	Crispld2	1.38055	1.38108	8.83599	1.8e-24	2.78e-22
ENSMUSG00000003746	Man1a	1.82523	1.827	7.84324	2.96e-24	4.52e-22
ENSMUSG00000022283	Pabpc1	1.1134	1.11351	10.4577	2.97e-24	4.52e-22
ENSMUSG00000003545	Fosb	-1.15697	-1.15718	9.51204	3.06e-24	4.62e-22
ENSMUSG00000004951	Hspb1	-1.43995	-1.4406	7.91485	3.54e-24	5.31e-22
ENSMUSG00000064339	mt-Rnr2	-1.54946	-1.54956	9.35315	6.57e-24	9.77e-22
ENSMUSG00000036752	Tubb4b	1.41	1.4106	8.64927	8.99e-24	1.32e-21
ENSMUSG00000031016	Wee1	-1.93641	-1.9387	6.3543	1.5e-23	2.19e-21
ENSMUSG00000029484	Anxa3	-1.77321	-1.77487	7.17718	7.91e-23	1.09e-20
ENSMUSG00000034667	Xpot	1.74872	1.75033	7.3414	1.19e-22	1.64e-20
ENSMUSG00000032294	Pkm	-1.13598	-1.13619	9.55623	1.42e-22	1.93e-20
ENSMUSG00000055447	Cd47	1.54232	1.54327	7.28979	1.75e-22	2.37e-20
ENSMUSG00000061937	Csn1s2a	1.80102	1.8027	8.15164	1.55e-21	2.03e-19
ENSMUSG00000028494	Plin2	1.02456	1.0247	9.95121	1.56e-21	2.03e-19
ENSMUSG00000024143	Rhoq	-1.52884	-1.5298	7.67888	1.96e-21	2.51e-19
ENSMUSG00000024843	Chka	-1.73014	-1.73178	7.55222	3.47e-21	4.41e-19
ENSMUSG00000034708	Grn	-1.77637	-1.7782	7.23162	4.66e-21	5.9e-19
ENSMUSG00000001506	Col1a1	-1.44472	-1.44489	12.493	1.28e-20	1.59e-18
ENSMUSG00000068740	Celsr2	1.21335	1.21372	8.9528	4.77e-20	5.77e-18
ENSMUSG00000028364	Tnc	-1.51677	-1.51777	7.68736	5.65e-20	6.8e-18
ENSMUSG00000040010	Slc7a5	1.2628	1.26325	8.53242	9.4e-20	1.11e-17
ENSMUSG00000024085	Man2a1	-1.6479	-1.64937	7.15238	1.58e-19	1.84e-17
ENSMUSG00000045545	Krt14	1.37461	1.3753	7.86789	2.21e-19	2.55e-17
ENSMUSG00000032423	Syncrip	1.55209	1.5529	7.73827	3.26e-19	3.7e-17
ENSMUSG00000103593	Gm37352	-1.43342	-1.43424	7.12662	3.33e-19	3.75e-17
ENSMUSG00000037071	Scd1	0.963993	0.964082	10.4768	5.02e-19	5.6e-17
ENSMUSG00000019943	Atp2b1	1.08607	1.0863	8.95156	2.01e-18	2.15e-16
ENSMUSG00000020250	Txnrd1	1.23031	1.23076	8.90353	4.38e-18	4.52e-16
ENSMUSG00000050931	Sgms2	-1.0971	-1.09734	8.41845	6.2e-18	6.27e-16
ENSMUSG00000115388	Eppk1	-1.35713	-1.35783	8.0257	6.59e-18	6.62e-16
ENSMUSG00000021458	2010111I01Rik	-1.72593	-1.72791	6.87485	7.54e-18	7.49e-16
ENSMUSG00000019850	Tnfaip3	-1.49747	-1.49856	7.49549	8.61e-18	8.52e-16
ENSMUSG00000025492	Ifitm3	-1.78742	-1.78973	6.10271	1.03e-17	1.01e-15
ENSMUSG00000020806	Rhbdf2	-1.6991	-1.70102	6.84135	2.57e-17	2.48e-15
ENSMUSG00000031375	Bgn	-1.36803	-1.3688	8.25313	3.38e-17	3.23e-15
ENSMUSG00000043154	Ppp2r3a	1.4066	1.4075	7.27742	7.1e-17	6.71e-15
ENSMUSG00000028124	Gclm	1.95083	1.95437	6.25583	7.48e-17	7.01e-15
ENSMUSG00000038156	Spon1	-1.79767	-1.80023	6.89662	1.47e-16	1.36e-14
ENSMUSG00000053007	Creb5	-1.95193	-1.9556	6.35676	3.77e-16	3.43e-14
ENSMUSG00000019852	Arfgef3	-1.83492	-1.83783	6.99725	6.06e-16	5.42e-14
ENSMUSG00000024587	Nars	1.25908	1.25965	8.09013	7.62e-16	6.75e-14
ENSMUSG00000074794	Arrdc3	1.23513	1.23567	8.0492	1.23e-15	1.08e-13
ENSMUSG00000030096	Slc6a6	-1.54376	-1.54522	6.83282	1.59e-15	1.37e-13
ENSMUSG00000037851	Iars	1.41362	1.41464	7.65525	1.95e-15	1.67e-13
ENSMUSG00000031278	Acsl4	-1.03824	-1.03842	8.92952	2.04e-15	1.75e-13
ENSMUSG00000028262	Clca3a2	-1.07867	-1.07894	8.45568	2.27e-15	1.93e-13
ENSMUSG00000027962	Vcam1	1.85724	1.86049	6.23899	2.41e-15	2.03e-13
ENSMUSG00000049800	Sertad2	-1.54635	-1.54785	6.86282	2.48e-15	2.08e-13
ENSMUSG00000020432	Tcn2	-1.40623	-1.40722	7.97017	2.49e-15	2.08e-13
ENSMUSG00000026393	Nek7	1.31826	1.31901	7.56381	3.05e-15	2.52e-13
ENSMUSG00000028383	Hsdl2	1.93906	1.94296	6.28593	3.25e-15	2.67e-13
ENSMUSG00000031960	Aars	1.4414	1.44253	7.762	3.28e-15	2.68e-13
ENSMUSG00000027803	Wwtr1	1.11641	1.11675	8.30625	6.13e-15	4.96e-13
ENSMUSG00000030170	Wnt5b	1.49541	1.49678	7.62521	6.98e-15	5.62e-13
ENSMUSG00000028820	Sfpq	1.19985	1.20035	8.29893	9.51e-15	7.56e-13
ENSMUSG00000034522	Zfp395	-1.98165	-1.98607	6.06965	1.49e-14	1.17e-12
ENSMUSG00000013846	St3gal1	1.46286	1.46413	7.94359	1.61e-14	1.25e-12
ENSMUSG00000022587	Ly6e	-0.955919	-0.956064	9.21325	1.67e-14	1.3e-12
ENSMUSG00000092274	Neat1	-0.84512	-0.845164	12.0202	2.41e-14	1.84e-12
ENSMUSG00000032875	Arhgef17	1.30703	1.30781	7.96919	2.73e-14	2.08e-12
ENSMUSG00000001542	Ell2	-1.35106	-1.35196	7.51574	2.81e-14	2.13e-12
ENSMUSG00000022037	Clu	1.06156	1.06184	8.68348	3.4e-14	2.57e-12
ENSMUSG00000052684	Jun	-1.10054	-1.10088	8.82488	5.11e-14	3.8e-12
ENSMUSG00000028680	Plk3	-1.91613	-1.92021	6.21899	5.88e-14	4.34e-12
ENSMUSG00000055322	Tns1	1.88838	1.8923	7.09884	6.57e-14	4.83e-12
ENSMUSG00000031626	Sorbs2	-1.48821	-1.48967	6.75494	1.12e-13	8.13e-12
ENSMUSG00000058056	Palld	1.19855	1.1991	8.09696	1.15e-13	8.28e-12
ENSMUSG00000022371	Col14a1	1.72153	1.72429	8.35113	1.23e-13	8.87e-12
ENSMUSG00000028811	Yars	1.59571	1.59773	6.96765	1.55e-13	1.11e-11
ENSMUSG00000064080	Fbln2	-1.45963	-1.46099	7.79528	1.68e-13	1.2e-11
ENSMUSG00000032068	Plet1	1.14623	1.14667	8.71925	1.85e-13	1.31e-11
ENSMUSG00000038418	Egr1	-1.39482	-1.39595	7.70284	2.54e-13	1.78e-11
ENSMUSG00000032193	Ldlr	-1.22045	-1.22106	7.65761	2.88e-13	2.01e-11
ENSMUSG00000033327	Tnxb	1.72442	1.72733	9.54723	3.79e-13	2.64e-11
ENSMUSG00000024754	Tmem2	1.18147	1.182	8.32286	3.91e-13	2.7e-11
ENSMUSG00000051495	Irf2bp2	-1.28047	-1.28126	7.80894	5.56e-13	3.79e-11
ENSMUSG00000029661	Col1a2	-1.01284	-1.01302	11.9337	6.24e-13	4.24e-11
ENSMUSG00000026896	Ifih1	-1.89766	-1.90204	5.80745	9.23e-13	6.2e-11
ENSMUSG00000019849	Prep	1.70356	1.70643	6.45498	9.53e-13	6.39e-11
ENSMUSG00000021281	Tnfaip2	1.7202	1.72321	6.75341	1.17e-12	7.81e-11
ENSMUSG00000021591	Glrx	-1.97297	-1.9782	5.9601	1.45e-12	9.6e-11
ENSMUSG00000029752	Asns	1.37324	1.3744	7.32855	1.69e-12	1.11e-10
ENSMUSG00000034765	Dusp5	-1.16248	-1.163	8.1458	2.3e-12	1.51e-10
ENSMUSG00000028410	Dnaja1	-1.26767	-1.26848	7.19571	2.76e-12	1.8e-10
ENSMUSG00000005483	Dnajb1	-1.46518	-1.46675	6.98951	3.24e-12	2.08e-10
ENSMUSG00000028479	Gne	1.60996	1.61236	6.40285	3.42e-12	2.19e-10
ENSMUSG00000031785	Adgrg1	1.47353	1.47518	6.59539	4.07e-12	2.59e-10
ENSMUSG00000054263	Lifr	1.61956	1.62205	6.70209	4.51e-12	2.85e-10
ENSMUSG00000016921	Srsf6	1.30227	1.30322	7.53179	4.63e-12	2.92e-10
ENSMUSG00000030257	Srgap3	-1.70053	-1.70361	6.57248	7.35e-12	4.59e-10
ENSMUSG00000064193	Gm4735	-1.72843	-1.73174	5.87198	8.13e-12	5.06e-10
ENSMUSG00000028214	Gem	1.7979	1.80187	6.86025	8.99e-12	5.58e-10
ENSMUSG00000047714	Ppp1r2	1.3054	1.30641	7.42908	1.24e-11	7.62e-10
ENSMUSG00000049313	Sorl1	1.29657	1.29755	7.39697	1.29e-11	7.94e-10
ENSMUSG00000005533	Igf1r	1.57927	1.58165	6.70745	1.68e-11	1.02e-09
ENSMUSG00000019066	Rab3d	-1.93865	-1.94411	6.34923	1.69e-11	1.02e-09
ENSMUSG00000033060	Lmo7	1.94858	1.95432	6.39635	2.35e-11	1.4e-09
ENSMUSG00000027797	Dclk1	1.70295	1.70629	5.97139	2.55e-11	1.52e-09
ENSMUSG00000058013	43719	1.10844	1.10891	8.34832	2.89e-11	1.72e-09
ENSMUSG00000025927	Tfap2b	1.84467	1.84938	5.58963	3.65e-11	2.16e-09
ENSMUSG00000033596	Rfwd3	1.414	1.41553	7.14188	3.73e-11	2.2e-09
ENSMUSG00000026664	Phyh	1.97417	1.98042	5.80148	4.47e-11	2.61e-09
ENSMUSG00000038244	Mical2	1.57988	1.58239	6.71261	4.67e-11	2.72e-09
ENSMUSG00000017210	Med24	1.54802	1.55032	6.88884	4.68e-11	2.72e-09
ENSMUSG00000028780	Sema3c	1.98079	1.98717	7.03151	5.12e-11	2.97e-09
ENSMUSG00000107092	Gm7993	1.94673	1.95268	6.59166	5.13e-11	2.97e-09
ENSMUSG00000004891	Nes	-1.75447	-1.75833	6.14591	5.33e-11	3.07e-09
ENSMUSG00000003752	Itpkc	-1.28232	-1.28333	7.29885	9.57e-11	5.47e-09
ENSMUSG00000048578	Mlec	-1.30203	-1.30312	7.69634	1.11e-10	6.31e-09
ENSMUSG00000029378	Mcub	1.52213	1.52437	7.22502	1.13e-10	6.42e-09
ENSMUSG00000020075	Ddx21	1.33681	1.33808	7.32925	1.28e-10	7.21e-09
ENSMUSG00000028525	Pde4b	0.910096	0.910255	9.38017	1.31e-10	7.32e-09
ENSMUSG00000035049	Rrp12	1.49569	1.49779	6.80465	1.38e-10	7.68e-09
ENSMUSG00000059040	Eno1b	-1.67203	-1.67536	5.67256	1.4e-10	7.77e-09
ENSMUSG00000022636	Alcam	1.63892	1.64207	5.94538	1.78e-10	9.82e-09
ENSMUSG00000027820	Mme	1.3337	1.33498	6.56458	1.99e-10	1.08e-08
ENSMUSG00000022241	Tars	1.31937	1.32059	7.09851	2e-10	1.09e-08
ENSMUSG00000017707	Serinc3	-0.798212	-0.798274	10.2703	2.74e-10	1.47e-08
ENSMUSG00000040447	Spns2	-1.20121	-1.20202	7.00002	4.93e-10	2.61e-08
ENSMUSG00000034612	Chst11	1.4321	1.43399	6.62044	6.54e-10	3.41e-08
ENSMUSG00000023087	Noct	-1.20722	-1.20806	7.03907	6.97e-10	3.61e-08
ENSMUSG00000068196	Col8a1	-1.52311	-1.52557	5.69135	7.33e-10	3.79e-08
ENSMUSG00000039607	Rbms3	1.91808	1.92486	5.87936	1.48e-09	7.57e-08
ENSMUSG00000062661	Ncs1	1.93616	1.94324	5.48064	1.65e-09	8.37e-08
ENSMUSG00000021091	Serpina3n	-1.51613	-1.51868	6.32225	1.91e-09	9.67e-08
ENSMUSG00000064345	mt-Nd2	1.60719	1.60983	6.02859	2.11e-09	1.06e-07
ENSMUSG00000047501	Cldn4	-0.792959	-0.793015	11.1912	2.15e-09	1.08e-07
ENSMUSG00000025780	Itih5	1.80673	1.8122	7.13618	2.3e-09	1.15e-07
ENSMUSG00000028211	Trp53inp1	1.12615	1.1268	7.23431	2.79e-09	1.39e-07
ENSMUSG00000060935	Tmem263	-1.67994	-1.68402	5.77459	3.19e-09	1.57e-07
ENSMUSG00000000594	Gm2a	1.44058	1.44273	6.5799	3.27e-09	1.6e-07
ENSMUSG00000027859	Ngf	1.67152	1.6756	6.99389	3.6e-09	1.75e-07
ENSMUSG00000020695	Mrc2	-1.93078	-1.93806	6.35482	3.86e-09	1.87e-07
ENSMUSG00000018736	Ndel1	-1.17932	-1.18016	7.43428	3.89e-09	1.89e-07
ENSMUSG00000015656	Hspa8	-0.83749	-0.837597	10.0426	3.93e-09	1.9e-07
ENSMUSG00000058006	Mdn1	1.00784	1.00821	8.39999	5.07e-09	2.43e-07
ENSMUSG00000021187	Tc2n	-1.52907	-1.53194	5.37736	6.35e-09	3.01e-07
ENSMUSG00000048376	F2r	-1.49621	-1.49882	5.78382	6.61e-09	3.13e-07
ENSMUSG00000035992	Fnip1	-1.26894	-1.27019	6.94624	7.72e-09	3.63e-07
ENSMUSG00000040412	5330417C22Rik	-1.61985	-1.62358	6.55367	8.65e-09	4.04e-07
ENSMUSG00000018171	Vmp1	-1.06806	-1.06859	7.53294	8.92e-09	4.16e-07
ENSMUSG00000073676	Hspe1	-1.70081	-1.70544	5.51673	9.98e-09	4.63e-07
ENSMUSG00000097815	Gm26809	1.49488	1.49759	6.46369	1.01e-08	4.69e-07
ENSMUSG00000020758	Itgb4	-1.08206	-1.08263	7.98369	1.04e-08	4.82e-07
ENSMUSG00000030662	Ipo5	1.01679	1.0172	8.33541	1.06e-08	4.88e-07
ENSMUSG00000031584	Gsr	1.37979	1.3817	6.70738	1.09e-08	5.02e-07
ENSMUSG00000027848	Olfml3	-1.92775	-1.93561	5.94627	1.33e-08	6.06e-07
ENSMUSG00000018583	G3bp1	0.990965	0.991325	8.56738	1.44e-08	6.55e-07
ENSMUSG00000034723	Tmx4	-1.4337	-1.436	5.65312	1.61e-08	7.28e-07
ENSMUSG00000075602	Ly6a	-1.30677	-1.30828	6.85317	1.7e-08	7.67e-07
ENSMUSG00000020823	Sec14l1	-1.37292	-1.37483	6.75658	1.79e-08	8.04e-07
ENSMUSG00000007891	Ctsd	-1.13404	-1.1348	7.62494	1.83e-08	8.18e-07
ENSMUSG00000000385	Tmprss2	1.55189	1.55524	6.36283	1.97e-08	8.82e-07
ENSMUSG00000026042	Col5a2	-1.18654	-1.18751	8.86886	2.16e-08	9.6e-07
ENSMUSG00000039501	Znfx1	-1.39814	-1.40025	6.28994	2.4e-08	1.06e-06
ENSMUSG00000025321	Itgb8	1.11721	1.11794	6.74324	2.59e-08	1.14e-06
ENSMUSG00000028517	Plpp3	1.36494	1.36688	8.21638	2.8e-08	1.23e-06
ENSMUSG00000020241	Col6a2	-1.30267	-1.30424	8.54424	3.26e-08	1.43e-06
ENSMUSG00000040430	Pitpnc1	1.43915	1.44166	6.00166	3.31e-08	1.44e-06
ENSMUSG00000031737	Irx5	-1.41086	-1.41312	5.92475	3.32e-08	1.44e-06
ENSMUSG00000034422	Parp14	-1.34855	-1.35039	6.30586	3.39e-08	1.47e-06
ENSMUSG00000064246	Chil1	-1.01494	-1.01538	9.51293	3.42e-08	1.48e-06
ENSMUSG00000002325	Irf9	-1.77315	-1.77918	5.36837	3.61e-08	1.55e-06
ENSMUSG00000079442	St6galnac4	-1.60656	-1.61058	6.12789	3.86e-08	1.65e-06
ENSMUSG00000055044	Pdlim1	1.27952	1.28102	6.62849	4.49e-08	1.91e-06
ENSMUSG00000044393	Dsg2	1.01435	1.0148	7.88728	4.54e-08	1.93e-06
ENSMUSG00000026479	Lamc2	1.02906	1.02955	7.82686	4.81e-08	2.03e-06
ENSMUSG00000059195	Gm12715	-1.40918	-1.41124	6.66828	5.06e-08	2.12e-06
ENSMUSG00000040296	Ddx58	-1.47569	-1.47854	5.76896	5.07e-08	2.13e-06
ENSMUSG00000028430	Nol6	1.23087	1.23212	7.01025	5.29e-08	2.2e-06
ENSMUSG00000038507	Parp12	-1.6577	-1.66243	5.2275	5.77e-08	2.4e-06
ENSMUSG00000011257	Pabpc4	1.41792	1.42037	6.71788	5.95e-08	2.47e-06
ENSMUSG00000024640	Psat1	1.03295	1.03346	8.01081	7.5e-08	3.09e-06
ENSMUSG00000015112	Slc25a13	1.37725	1.37944	6.25026	7.83e-08	3.22e-06
ENSMUSG00000105985	Gm42993	-1.96649	-1.97624	4.62907	8.07e-08	3.31e-06
ENSMUSG00000027806	Tsc22d2	-1.03463	-1.03515	7.75687	8.15e-08	3.34e-06
ENSMUSG00000018379	Srsf1	1.1241	1.12493	7.38243	9.53e-08	3.87e-06
ENSMUSG00000061048	Cdh3	1.94683	1.9565	5.06093	9.82e-08	3.96e-06
ENSMUSG00000032462	Pik3cb	-1.14523	-1.14615	6.88545	1.07e-07	4.29e-06
ENSMUSG00000028788	Ptp4a2	0.96143	0.961785	8.37252	1.31e-07	5.25e-06
ENSMUSG00000042510	AA986860	-1.88484	-1.89343	5.03497	1.38e-07	5.52e-06
ENSMUSG00000038612	Mcl1	-0.871687	-0.871875	9.41578	1.62e-07	6.42e-06
ENSMUSG00000054364	Rhob	-0.971232	-0.971618	8.6738	1.94e-07	7.64e-06
ENSMUSG00000043091	Tuba1c	0.992295	0.992741	8.51664	2.06e-07	8.04e-06
ENSMUSG00000025150	Cbr2	1.39167	1.39416	6.0268	2.06e-07	8.04e-06
ENSMUSG00000000706	Btn1a1	1.11327	1.11411	8.08617	2.07e-07	8.05e-06
ENSMUSG00000049502	Dtx3l	-1.31874	-1.32067	6.03646	2.26e-07	8.7e-06
ENSMUSG00000083563	Gm13340	-1.63384	-1.63883	4.10269	2.3e-07	8.83e-06
ENSMUSG00000037706	Cd81	-0.932653	-0.93296	8.27422	2.5e-07	9.57e-06
ENSMUSG00000000787	Ddx3x	0.797535	0.797634	9.89541	2.66e-07	1.02e-05
ENSMUSG00000017493	Igfbp4	-1.23676	-1.23821	7.56951	2.72e-07	1.03e-05
ENSMUSG00000021360	Gcnt2	1.58429	1.58887	6.03759	3.32e-07	1.26e-05
ENSMUSG00000029201	Ugdh	1.29335	1.29522	8.29653	3.66e-07	1.37e-05
ENSMUSG00000027395	Polr1b	1.36112	1.36349	6.41452	3.7e-07	1.39e-05
ENSMUSG00000025823	Pdia4	-1.18735	-1.18857	7.06107	3.71e-07	1.39e-05
ENSMUSG00000029614	Rpl6	0.896374	0.896623	8.94054	3.94e-07	1.47e-05
ENSMUSG00000020042	Btbd11	1.52631	1.53027	5.52293	3.97e-07	1.47e-05
ENSMUSG00000109314	Gm44699	-1.41226	-1.41506	5.81778	4.38e-07	1.62e-05
ENSMUSG00000063406	Tmed5	1.15579	1.15689	6.66976	4.7e-07	1.73e-05
ENSMUSG00000056501	Cebpb	-1.57734	-1.58192	6.00524	4.71e-07	1.73e-05
ENSMUSG00000006932	Ctnnb1	0.832531	0.83268	8.96503	4.97e-07	1.82e-05
ENSMUSG00000042363	Lgalsl	-1.23202	-1.23352	6.16397	4.99e-07	1.82e-05
ENSMUSG00000026121	Sema4c	1.37473	1.37729	6.76482	5.31e-07	1.93e-05
ENSMUSG00000042700	Sipa1l1	-1.7365	-1.74343	5.19635	5.35e-07	1.94e-05
ENSMUSG00000026072	Il1r1	1.40213	1.40495	8.0583	5.57e-07	2e-05
ENSMUSG00000063889	Crem	1.56647	1.57108	5.56887	6.07e-07	2.17e-05
ENSMUSG00000023942	Slc29a1	-1.73607	-1.74308	5.43256	6.07e-07	2.17e-05
ENSMUSG00000025316	Banp	-1.75259	-1.75998	4.891	6.99e-07	2.49e-05
ENSMUSG00000029430	Ran	0.992364	0.992866	8.07423	7.56e-07	2.68e-05
ENSMUSG00000093587	Gm20554	-1.92014	-1.93097	4.22043	7.9e-07	2.79e-05
ENSMUSG00000019966	Kitl	1.0364	1.03705	7.34513	8.22e-07	2.89e-05
ENSMUSG00000027405	Nop56	1.34321	1.34562	6.68129	8.72e-07	3.05e-05
ENSMUSG00000028081	Rps3a1	0.837677	0.837842	9.74595	8.86e-07	3.09e-05
ENSMUSG00000037405	Icam1	1.28235	1.2843	7.50902	8.86e-07	3.09e-05
ENSMUSG00000052316	Lrrc15	-1.89416	-1.90463	4.84204	9.79e-07	3.41e-05
ENSMUSG00000021831	Ero1l	-1.0806	-1.08143	6.77807	1.03e-06	3.57e-05
ENSMUSG00000040618	Pck2	1.39949	1.40247	5.94988	1.09e-06	3.78e-05
ENSMUSG00000033307	Mif	-1.38372	-1.38654	5.84532	1.21e-06	4.15e-05
ENSMUSG00000046985	Tapt1	1.24738	1.24915	6.49568	1.27e-06	4.33e-05
ENSMUSG00000033453	Adamts15	1.73405	1.74169	5.26407	1.33e-06	4.54e-05
ENSMUSG00000026827	Gpd2	1.22234	1.22395	6.37896	1.39e-06	4.74e-05
ENSMUSG00000021699	Pde4d	1.31895	1.32127	6.19681	1.39e-06	4.74e-05
ENSMUSG00000052305	Hbb-bs	-1.66281	-1.66928	6.34914	1.66e-06	5.61e-05
ENSMUSG00000020484	Xbp1	-0.885466	-0.885726	9.01311	1.7e-06	5.73e-05
ENSMUSG00000025362	Rps26	0.953396	0.953826	8.27132	1.86e-06	6.25e-05
ENSMUSG00000006205	Htra1	1.6055	1.61123	6.95384	1.88e-06	6.29e-05
ENSMUSG00000029920	Smarcad1	1.24822	1.25007	6.06874	1.91e-06	6.37e-05
ENSMUSG00000039318	Rab3gap2	-1.21416	-1.21577	6.79066	2.07e-06	6.88e-05
ENSMUSG00000001627	Ifrd1	-0.919368	-0.91971	8.38431	2.12e-06	7.04e-05
ENSMUSG00000025314	Ptprj	-0.991568	-0.99212	7.92826	2.31e-06	7.67e-05
ENSMUSG00000022419	Deptor	-1.47767	-1.48171	5.72118	2.35e-06	7.77e-05
ENSMUSG00000029832	Nfe2l3	1.41815	1.42159	5.51927	2.52e-06	8.33e-05
ENSMUSG00000030861	Acadsb	-1.28826	-1.29045	6.29697	2.56e-06	8.44e-05
ENSMUSG00000038279	Nop2	1.31064	1.31305	6.6971	2.65e-06	8.69e-05
ENSMUSG00000106320	Gm42992	-1.73933	-1.74753	4.69602	2.66e-06	8.71e-05
ENSMUSG00000041075	Fzd7	1.06863	1.0695	7.26907	2.76e-06	9e-05
ENSMUSG00000047888	Tnrc6b	1.17198	1.17339	6.84818	2.79e-06	9.07e-05
ENSMUSG00000019990	Pde7b	-1.90493	-1.91688	4.24087	2.83e-06	9.16e-05
ENSMUSG00000030657	Xylt1	1.97219	1.98617	5.64218	2.86e-06	9.23e-05
ENSMUSG00000022906	Parp9	-1.38035	-1.3834	5.78148	2.89e-06	9.33e-05
ENSMUSG00000027204	Fbn1	-0.957288	-0.957746	10.001	2.98e-06	9.6e-05
ENSMUSG00000025283	Sat1	-1.04727	-1.04805	7.6182	3.01e-06	9.67e-05
ENSMUSG00000051223	Bzw1	0.862194	0.862426	8.70288	3.09e-06	9.91e-05
ENSMUSG00000022949	Clic6	-1.16561	-1.16701	7.19154	3.64e-06	0.0001165
ENSMUSG00000029578	Wipi2	1.06498	1.06586	7.46233	3.8e-06	0.000121386
ENSMUSG00000021270	Hsp90aa1	-0.78302	-0.783129	9.37712	3.81e-06	0.000121386
ENSMUSG00000025647	Shisa5	-1.06612	-1.067	6.85385	3.96e-06	0.00012622
ENSMUSG00000059447	Hadhb	1.11849	1.11964	6.8217	4.12e-06	0.000130236
ENSMUSG00000031616	Ednra	1.86096	1.87252	4.79693	4.27e-06	0.000134987
ENSMUSG00000022505	Emp2	-1.08138	-1.08234	6.85594	4.32e-06	0.000136265
ENSMUSG00000031112	Stk26	-1.84924	-1.86038	4.7675	4.42e-06	0.000139195
ENSMUSG00000050244	Heatr1	1.045	1.04581	7.28984	4.52e-06	0.000142072
ENSMUSG00000001025	S100a6	-0.997987	-0.998604	7.87856	4.6e-06	0.000144349
ENSMUSG00000000149	Gna12	1.46744	1.47174	5.52467	4.73e-06	0.000148312
ENSMUSG00000025887	Casp12	-1.75865	-1.7678	4.52051	4.78e-06	0.000149466
ENSMUSG00000021242	Npc2	-1.19551	-1.19715	7.11619	4.87e-06	0.000152069
ENSMUSG00000020747	Tmem94	-1.54096	-1.54622	5.35997	4.93e-06	0.000153621
ENSMUSG00000017639	Rab11fip4	-1.49872	-1.50339	5.87409	4.97e-06	0.000154624
ENSMUSG00000027313	Chac1	1.69307	1.70105	5.72277	5.05e-06	0.000156802
ENSMUSG00000021180	Rps6ka5	1.5505	1.55601	4.70305	5.13e-06	0.000159178
ENSMUSG00000028953	Abcf2	1.30629	1.30885	6.24094	5.14e-06	0.000159178
ENSMUSG00000024501	Dpysl3	1.58488	1.59093	6.88215	5.15e-06	0.000159178
ENSMUSG00000000561	Wdr77	1.48814	1.49275	5.33178	5.19e-06	0.000160088
ENSMUSG00000023039	Krt7	-0.976698	-0.977248	7.99704	5.19e-06	0.000160088
ENSMUSG00000016559	H3f3b	-0.753585	-0.753664	9.99208	5.33e-06	0.000164056
ENSMUSG00000025743	Sdc3	-1.41412	-1.41776	5.99607	5.34e-06	0.000164056
ENSMUSG00000062867	Impdh2	1.17833	1.17989	6.94153	5.4e-06	0.000165466
ENSMUSG00000027649	Ctnnbl1	1.63271	1.63964	5.24366	5.55e-06	0.000169905
ENSMUSG00000058258	Idi1	-1.79238	-1.8025	4.12576	5.86e-06	0.000178928
ENSMUSG00000002980	Bcam	1.25836	1.26055	6.21997	6.09e-06	0.000185791
ENSMUSG00000030660	Pik3c2a	-0.900636	-0.900973	7.94949	6.32e-06	0.000191529
ENSMUSG00000006219	Fblim1	-1.24422	-1.24629	6.89928	6.64e-06	0.000201029
ENSMUSG00000001119	Col6a1	-1.04077	-1.04159	8.87267	6.73e-06	0.000203456
ENSMUSG00000020961	Ston2	1.62979	1.63684	5.51489	6.84e-06	0.00020644
ENSMUSG00000089952	4933413C19Rik	-1.70344	-1.71182	4.38222	6.95e-06	0.000208766
ENSMUSG00000031133	Arhgef6	0.934424	0.934865	7.80116	7.27e-06	0.000216838
ENSMUSG00000101304	Plet1os	1.46367	1.46818	5.61078	7.84e-06	0.000233375
ENSMUSG00000026674	Ddr2	1.5405	1.54613	7.61072	7.89e-06	0.000234377
ENSMUSG00000004655	Aqp1	1.89937	1.91295	4.74706	8.3e-06	0.000245404
ENSMUSG00000037989	Wnk2	-1.39036	-1.39395	5.875	8.98e-06	0.000263507
ENSMUSG00000021701	Plk2	-0.882898	-0.883208	8.21777	9.66e-06	0.000283034
ENSMUSG00000040731	Eif4h	0.903063	0.903428	8.20384	9.74e-06	0.000284861
ENSMUSG00000024190	Dusp1	-0.933684	-0.934134	8.32302	9.85e-06	0.000287632
ENSMUSG00000058355	Abce1	0.964757	0.965316	7.59414	1e-05	0.000291472
ENSMUSG00000015647	Lama5	0.787536	0.787666	9.43607	1.06e-05	0.000306718
ENSMUSG00000003316	Glg1	0.909305	0.909697	8.07552	1.19e-05	0.000344887
ENSMUSG00000018166	Erbb3	0.892583	0.89293	8.28545	1.23e-05	0.000354654
ENSMUSG00000006782	Cnp	-1.81985	-1.83167	4.70016	1.25e-05	0.000359073
ENSMUSG00000046711	Hmga1	1.40102	1.40496	5.71087	1.27e-05	0.000365693
ENSMUSG00000018363	Smurf2	-0.887524	-0.887856	7.9747	1.28e-05	0.000366821
ENSMUSG00000028370	Pappa	1.63272	1.64043	4.85776	1.33e-05	0.000381323
ENSMUSG00000025572	Tmc6	-1.41707	-1.42118	5.25855	1.34e-05	0.000381323
ENSMUSG00000090582	Gm17024	-1.45939	-1.46409	5.4679	1.36e-05	0.00038744
ENSMUSG00000020400	Tnip1	1.5874	1.59427	5.77299	1.39e-05	0.000395545
ENSMUSG00000021318	Gli3	1.98371	2.00099	4.77503	1.39e-05	0.000395545
ENSMUSG00000039899	Fgl2	1.17947	1.18124	8.05607	1.43e-05	0.000405013
ENSMUSG00000002900	Lamb1	1.07585	1.07695	7.91418	1.48e-05	0.000418746
ENSMUSG00000000983	Wfdc18	-1.01237	-1.01315	7.23531	1.55e-05	0.000436632
ENSMUSG00000023960	Enpp5	-1.25586	-1.25826	5.97527	1.6e-05	0.00044923
ENSMUSG00000024654	Asrgl1	-1.48157	-1.48673	4.83041	1.7e-05	0.000477592
ENSMUSG00000005107	Slc2a9	-1.74386	-1.75422	4.86012	1.75e-05	0.000488815
ENSMUSG00000002233	Rhoc	-1.12593	-1.12736	6.83384	1.93e-05	0.000538093
ENSMUSG00000057530	Ece1	1.40267	1.40685	6.12563	1.96e-05	0.000545687
ENSMUSG00000051225	Fam83a	1.35728	1.36089	6.08415	2.01e-05	0.000557785
ENSMUSG00000075705	Msrb1	-1.53407	-1.54023	5.66577	2.05e-05	0.000566176
ENSMUSG00000022048	Dpysl2	-1.27997	-1.2827	6.16775	2.08e-05	0.000574297
ENSMUSG00000031657	Heatr3	1.31024	1.31333	5.9324	2.11e-05	0.000580247
ENSMUSG00000075254	Heg1	1.06125	1.06232	7.68709	2.16e-05	0.000593148
ENSMUSG00000027276	Jag1	0.877412	0.877744	7.91251	2.2e-05	0.000604016
ENSMUSG00000001473	Tubb6	0.938457	0.938982	8.18623	2.35e-05	0.000642596
ENSMUSG00000025403	Shmt2	1.22626	1.22859	6.42506	2.8e-05	0.000760032
ENSMUSG00000000567	Sox9	-0.933255	-0.933769	7.38263	2.85e-05	0.000772709
ENSMUSG00000043635	Adamts3	1.86035	1.87508	4.21456	2.93e-05	0.000792035
ENSMUSG00000031207	Msn	-0.824318	-0.824533	8.72799	2.93e-05	0.000792035
ENSMUSG00000026492	Tfb2m	1.60064	1.60855	5.02318	3.03e-05	0.000816892
ENSMUSG00000024785	Rcl1	1.4903	1.49612	5.64618	3.08e-05	0.000827399
ENSMUSG00000027656	Wisp2	-1.80828	-1.82131	4.50219	3.12e-05	0.000837535
ENSMUSG00000079491	H2-T10	-1.95568	-1.97365	4.37775	3.19e-05	0.000851237
ENSMUSG00000027030	Stk39	-1.17999	-1.18194	6.51399	3.26e-05	0.000869539
ENSMUSG00000039804	Ncoa5	1.37787	1.38202	6.01566	3.33e-05	0.000884146
ENSMUSG00000024782	Ak3	-1.17848	-1.18044	6.40399	3.46e-05	0.000918454
ENSMUSG00000050808	Muc15	-1.04046	-1.04147	6.74854	3.49e-05	0.00092394
ENSMUSG00000025007	Aldh18a1	1.0454	1.04646	7.20586	3.62e-05	0.000956884
ENSMUSG00000021733	Slc4a7	0.998166	0.99898	7.17032	3.71e-05	0.000973646
ENSMUSG00000081683	Fzd10	3.78393	4.04115	2.95245	3.82e-05	0.00100134
ENSMUSG00000025995	Wdr75	1.27225	1.27518	5.90272	3.88e-05	0.00101614
ENSMUSG00000037379	Spon2	4.02289	4.35762	4.78605	3.9e-05	0.00102134
ENSMUSG00000018672	Copz2	-2.12344	-2.14923	4.15006	3.96e-05	0.00103441
ENSMUSG00000112084	Gm10773	-1.69013	-1.70033	4.38868	3.98e-05	0.00103696
ENSMUSG00000022186	Oxct1	-1.1696	-1.17153	6.36035	4.04e-05	0.00105368
ENSMUSG00000038552	Fndc4	1.7922	1.80546	5.36351	4.08e-05	0.0010628
ENSMUSG00000036298	Slc2a13	2.99204	3.094	2.97064	4.22e-05	0.00109638
ENSMUSG00000029093	Sorcs2	-1.71667	-1.72766	4.83459	4.24e-05	0.00109978
ENSMUSG00000028150	Rorc	1.31941	1.32294	5.46177	4.35e-05	0.00112851
ENSMUSG00000026211	Obsl1	2.13311	2.16024	4.66528	4.41e-05	0.0011407
ENSMUSG00000036986	Pml	-1.79115	-1.80436	4.3717	4.5e-05	0.00116226
ENSMUSG00000037820	Tgm2	1.07987	1.08117	7.79421	4.5e-05	0.00116226
ENSMUSG00000040659	Efhd2	0.77686	0.777	9.6068	4.51e-05	0.00116226
ENSMUSG00000048096	Lmod1	2.32911	2.36792	3.33479	4.69e-05	0.00120667
ENSMUSG00000084497	Gm22107	-2.10851	-2.13422	3.65564	4.7e-05	0.00120712
ENSMUSG00000058317	Ube2e2	-1.49257	-1.49872	4.97475	4.72e-05	0.00121203
ENSMUSG00000027315	Spint1	1.05106	1.0522	6.90409	4.83e-05	0.00123722
ENSMUSG00000031373	Car5b	-1.66142	-1.67121	5.04647	4.88e-05	0.00125007
ENSMUSG00000115149	AC112142.1	-1.80752	-1.82153	3.61853	5.19e-05	0.00132702
ENSMUSG00000037876	Jmjd1c	-0.80867	-0.808871	8.85821	5.32e-05	0.00135891
ENSMUSG00000057751	Megf6	-1.45264	-1.45823	5.20981	5.58e-05	0.00142264
ENSMUSG00000061186	Sfmbt2	-2.51317	-2.56611	3.05388	5.68e-05	0.00144703
ENSMUSG00000048126	Col6a3	-0.899829	-0.900278	9.61412	5.87e-05	0.00149326
ENSMUSG00000038910	Plcl2	2.67049	2.73935	3.53957	5.96e-05	0.00151462
ENSMUSG00000078949	R3hdml	5.71029	1.44269e+08	2.6946	5.98e-05	0.00151805
ENSMUSG00000044626	Liph	1.26768	1.27075	6.35605	6e-05	0.00152
ENSMUSG00000052477	C130026I21Rik	-5.2504	-6.77216	1.90272	6.05e-05	0.00153111
ENSMUSG00000001248	Gramd1a	-1.31308	-1.31667	6.26294	6.11e-05	0.00154347
ENSMUSG00000038765	Lmx1b	2.15316	2.18297	4.1971	6.37e-05	0.00160769
ENSMUSG00000087006	Gm13889	1.98427	2.00579	5.09655	6.44e-05	0.00162313
ENSMUSG00000054146	Krt15	2.93404	3.03493	3.36366	6.6e-05	0.00166087
ENSMUSG00000068267	Cenpb	1.12037	1.12206	6.6556	6.77e-05	0.00170155
ENSMUSG00000009418	Nav1	1.6222	1.63166	5.94604	6.85e-05	0.00171934
ENSMUSG00000031636	Pdlim3	2.96446	3.07034	3.38999	6.96e-05	0.0017461
ENSMUSG00000064358	mt-Co3	-1.40392	-1.4089	3.89823	7.01e-05	0.00175522
ENSMUSG00000019326	Aoc3	2.22289	2.25746	4.89578	7.29e-05	0.00182337
ENSMUSG00000045349	Sh2d5	1.36392	1.36837	5.28144	7.36e-05	0.00183807
ENSMUSG00000025225	Nfkb2	1.03891	1.04005	7.425	7.42e-05	0.00185133
ENSMUSG00000028793	Rnf19b	-0.973016	-0.973785	7.64921	7.52e-05	0.00187392
ENSMUSG00000034160	Ogt	0.840915	0.841206	8.2524	7.54e-05	0.00187611
ENSMUSG00000007655	Cav1	1.10316	1.10475	6.59386	7.81e-05	0.00194071
ENSMUSG00000028019	Pdgfc	-1.35433	-1.35864	5.17928	7.95e-05	0.00197336
ENSMUSG00000039853	Trim14	-2.57702	-2.63871	2.82011	8.04e-05	0.001994
ENSMUSG00000050248	Evc2	2.58168	2.64509	3.5951	8.17e-05	0.00202217
ENSMUSG00000039131	Gipc2	2.70582	2.7821	3.43257	8.28e-05	0.0020469
ENSMUSG00000053399	Adamts18	5.09814	6.47346	2.60989	8.4e-05	0.00207462
ENSMUSG00000114709	Gm47920	-2.18759	-2.22031	3.49096	8.54e-05	0.00210546
ENSMUSG00000049553	Polr1a	1.08635	1.08784	6.70666	8.56e-05	0.00211004
ENSMUSG00000104292	Gm38042	-1.59057	-1.59946	4.21415	8.63e-05	0.00212397
ENSMUSG00000090698	Apold1	2.1154	2.14458	4.31635	8.65e-05	0.00212646
ENSMUSG00000032204	Aqp9	2.02076	2.0451	3.31453	8.75e-05	0.00214665
ENSMUSG00000048758	Rpl29	1.17808	1.18036	6.45053	9.03e-05	0.00221275
ENSMUSG00000025064	Col17a1	1.25745	1.2606	6.14232	9.16e-05	0.00224136
ENSMUSG00000054793	Cadm4	1.59009	1.5992	5.1633	9.26e-05	0.00226456
ENSMUSG00000030862	Cpxm2	-1.88015	-1.89825	4.07241	9.4e-05	0.00229561
ENSMUSG00000005124	Wisp1	-1.40129	-1.40647	5.03821	9.58e-05	0.00233755
ENSMUSG00000024140	Epas1	1.22413	1.22692	6.23621	9.67e-05	0.00235636
ENSMUSG00000032532	Cck	3.89975	4.2344	3.42107	9.96e-05	0.00242277
ENSMUSG00000113502	Gm47411	-5.64831	-1.44269e+08	1.85819	9.97e-05	0.00242353
ENSMUSG00000026615	Eprs	0.924731	0.925325	7.72371	0.000101508	0.00246338
ENSMUSG00000022285	Ywhaz	0.729203	0.729287	9.94274	0.00010295	0.00249527
ENSMUSG00000091387	Gcnt4	1.91066	1.93059	4.4456	0.000103144	0.00249685
ENSMUSG00000028033	Kcnq5	5.6082	1.44269e+08	2.15358	0.000103785	0.00250926
ENSMUSG00000040133	Gpr176	-3.25029	-3.40942	2.10125	0.000108561	0.00261975
ENSMUSG00000041112	Elmo1	-1.45314	-1.45937	5.21074	0.000108624	0.00261975
ENSMUSG00000032890	Rims3	-2.53577	-2.597	3.41835	0.000112785	0.00271674
ENSMUSG00000020589	Fam49a	2.26576	2.30586	4.00366	0.000113114	0.0027213
ENSMUSG00000031209	Heph	1.76924	1.78402	4.75672	0.000113534	0.00272803
ENSMUSG00000037946	Fgd3	-1.0505	-1.05179	6.45497	0.000116736	0.00280153
ENSMUSG00000002265	Peg3	-1.19212	-1.19462	6.82826	0.000119324	0.00286011
ENSMUSG00000036155	Mgat5	1.24227	1.24538	5.8199	0.000120074	0.00287454
ENSMUSG00000101111	Gm28437	-1.19782	-1.20013	4.64345	0.000121034	0.00289396
ENSMUSG00000090035	Galnt4	1.44727	1.4536	5.02495	0.000121582	0.00290352
ENSMUSG00000034640	Tiparp	-0.901654	-0.902167	7.37194	0.000122732	0.00292739
ENSMUSG00000029415	Sdad1	1.43484	1.44095	5.40674	0.000124853	0.00297433
ENSMUSG00000106386	Gm42991	-1.77284	-1.78778	4.0338	0.000126116	0.00300075
ENSMUSG00000029765	Plxna4	2.84619	2.94584	3.07901	0.000129522	0.00307805
ENSMUSG00000067150	Xpo5	1.08271	1.08427	6.63084	0.000129896	0.00308317
ENSMUSG00000062203	Gspt1	1.02743	1.0286	6.76422	0.000131477	0.0031169
ENSMUSG00000037321	Tap1	-1.34054	-1.34505	5.35333	0.000137791	0.00325567
ENSMUSG00000023011	Faim2	-2.53126	-2.59416	3.19868	0.000137795	0.00325567
ENSMUSG00000032766	Gng11	-3.40265	-3.60027	2.33878	0.000137832	0.00325567
ENSMUSG00000030116	Mfap5	-1.45347	-1.45997	6.52092	0.000138368	0.00326437
ENSMUSG00000037126	Psd	1.75983	1.77479	5.08835	0.000138933	0.00327375
ENSMUSG00000106045	Gm42996	-2.93882	-3.05102	2.23245	0.000140425	0.0033049
ENSMUSG00000083773	Gm13394	-1.0401	-1.04136	6.30722	0.000141188	0.00331885
ENSMUSG00000003477	Inmt	5.01751	6.42102	3.72406	0.000142609	0.00334823
ENSMUSG00000034127	Tspan8	1.37119	1.37629	5.34368	0.000144188	0.00338092
ENSMUSG00000059878	Zfp422	1.55858	1.56759	4.39292	0.000144349	0.00338092
ENSMUSG00000027186	Elf5	-1.05524	-1.05661	6.87685	0.00014525	0.00339795
ENSMUSG00000022682	Rrn3	1.01662	1.01775	6.76683	0.000147874	0.00345519
ENSMUSG00000062727	Hist1h2bk	-1.84755	-1.86581	4.2694	0.000149953	0.00349956
ENSMUSG00000029798	Herc6	-2.15576	-2.18978	3.17347	0.000150706	0.00351292
ENSMUSG00000031196	F8	3.47692	3.69933	2.91242	0.000151787	0.00352976
ENSMUSG00000000216	Scnn1g	3.40081	3.60452	2.3841	0.00015179	0.00352976
ENSMUSG00000038299	Wdr36	1.04073	1.04202	6.69885	0.000154463	0.00358764
ENSMUSG00000030659	Nucb2	-1.66723	-1.67926	4.83227	0.000157323	0.0036497
ENSMUSG00000019982	Myb	3.37816	3.57843	2.95823	0.000161219	0.00373563
ENSMUSG00000022602	Arc	-1.1624	-1.16475	5.39322	0.000173	0.00400385
ENSMUSG00000106957	Gm43085	5.50111	1.44269e+08	1.72606	0.000178699	0.00413084
ENSMUSG00000097009	Gm26861	-3.83064	-4.16398	2.07553	0.000179134	0.00413601
ENSMUSG00000028300	3110043O21Rik	1.08225	1.0839	6.62449	0.000181583	0.00418758
ENSMUSG00000078652	Psme3	0.96512	0.96598	7.40541	0.000183136	0.00421841
ENSMUSG00000112307	Gm48751	2.22497	2.26561	3.79404	0.000183457	0.00422082
ENSMUSG00000086399	Gm16144	-1.70259	-1.7161	3.86984	0.000184226	0.0042335
ENSMUSG00000079105	C7	2.98222	3.10856	4.48452	0.000185411	0.00425572
ENSMUSG00000055980	Irs1	1.02869	1.02995	6.16284	0.000186924	0.00428541
ENSMUSG00000050334	C130071C03Rik	-5.05374	-6.59173	1.42356	0.000187399	0.00429124
ENSMUSG00000029913	Prdm5	2.69674	2.78325	3.61086	0.000192186	0.00439568
ENSMUSG00000004665	Cnn2	-1.40113	-1.40698	5.26789	0.000192533	0.00439847
ENSMUSG00000032013	Trim29	1.82755	1.8462	4.38742	0.00019821	0.00452286
ENSMUSG00000042834	Nrep	-1.5574	-1.56679	5.17689	0.000199857	0.00455509
ENSMUSG00000026399	Cd55	1.08913	1.09087	6.269	0.00020111	0.00457831
ENSMUSG00000027699	Ect2	-1.91813	-1.94062	4.03781	0.000203481	0.00462687
ENSMUSG00000021763	BC067074	3.66691	3.95661	2.82365	0.000207706	0.00471744
ENSMUSG00000020143	Dock2	4.94204	6.34401	3.06491	0.000212482	0.00482029
ENSMUSG00000029070	Mxra8	-1.58495	-1.59523	5.4156	0.000216692	0.0049101
ENSMUSG00000026283	Ing5	1.38221	1.38791	5.16615	0.000217315	0.00491848
ENSMUSG00000007039	Ddah2	-1.39735	-1.40327	5.67763	0.000219462	0.00496132
ENSMUSG00000052533	Nup188	1.07763	1.07931	6.34792	0.000225019	0.00508104
ENSMUSG00000038456	Dennd2a	1.94185	1.96634	5.58056	0.000225409	0.00508397
ENSMUSG00000096802	Gm15433	-5.48137	-1.44269e+08	1.56614	0.000229675	0.0051742
ENSMUSG00000056076	Eif3b	0.867585	0.868029	8.05404	0.000230915	0.00519613
ENSMUSG00000020467	Efemp1	2.17045	2.20896	6.09763	0.000233004	0.00523707
ENSMUSG00000031903	Pla2g15	-2.21137	-2.25217	3.5967	0.000233642	0.00524538
ENSMUSG00000028024	Enpep	2.30037	2.34887	4.8286	0.000234965	0.005269
ENSMUSG00000020009	Ifngr1	1.03901	1.0404	6.62746	0.000236599	0.00529954
ENSMUSG00000006154	Eps8l1	1.47987	1.48774	4.78799	0.000237261	0.00530828
ENSMUSG00000018750	Zbtb4	-1.12842	-1.13056	6.27055	0.000238155	0.00532216
ENSMUSG00000043079	Synpo	0.994991	0.996084	6.71172	0.000250691	0.0055959
ENSMUSG00000089417	Gm22009	1.05434	1.05586	5.17826	0.000251392	0.00560512
ENSMUSG00000103313	Gm38357	-1.68738	-1.7012	4.0456	0.000253716	0.00565047
ENSMUSG00000005611	Mrvi1	5.41724	1.44269e+08	2.27959	0.000267237	0.00594481
ENSMUSG00000030228	Pik3c2g	3.31525	3.51774	3.04443	0.000273728	0.00608225
ENSMUSG00000032076	Cadm1	1.27671	1.28082	5.10583	0.000274093	0.00608342
ENSMUSG00000020627	Klhl29	2.45255	2.51658	3.82015	0.000274549	0.00608661
ENSMUSG00000019942	Cdk1	-3.05938	-3.206	3.51673	0.000279021	0.00617873
ENSMUSG00000027375	Mal	2.05774	2.09	3.31088	0.000279773	0.00618436
ENSMUSG00000032637	Atxn2l	0.924792	0.925503	7.40472	0.00027991	0.00618436
ENSMUSG00000089774	Slc5a3	-0.839868	-0.840227	7.81569	0.000281955	0.00621829
ENSMUSG00000021792	Fam213a	-1.7027	-1.71736	4.87915	0.000282084	0.00621829
ENSMUSG00000028544	Slc5a9	-1.65566	-1.66868	4.34277	0.000282474	0.00621985
ENSMUSG00000049420	Tmem200a	3.22828	3.41197	2.67813	0.000283522	0.00623589
ENSMUSG00000002778	Kdelr1	-1.0591	-1.06068	6.49281	0.000286299	0.00628987
ENSMUSG00000115049	AC113178.1	1.82667	1.84669	4.2795	0.000289799	0.00635958
ENSMUSG00000036503	Rnf13	-0.99168	-0.992775	6.42364	0.000296628	0.00650213
ENSMUSG00000042286	Stab1	2.144	2.18245	4.88588	0.000297114	0.00650546
ENSMUSG00000046598	Bdh1	1.55993	1.5703	4.26587	0.000299224	0.0065443
ENSMUSG00000040463	Mybbp1a	0.905275	0.905904	7.598	0.0003064	0.00669374
ENSMUSG00000074361	C5ar2	-2.69331	-2.78528	2.73173	0.000307983	0.00672079
ENSMUSG00000046169	Adamts6	-3.20826	-3.38747	2.11868	0.000311567	0.00679139
ENSMUSG00000040327	Cul9	2.23333	2.27895	3.69603	0.000312824	0.00680617
ENSMUSG00000004552	Ctse	5.38318	1.44269e+08	2.25305	0.000312944	0.00680617
ENSMUSG00000049866	Arl4c	0.975486	0.9765	6.93796	0.000313432	0.0068092
ENSMUSG00000063305	Psg20	2.89706	3.02109	2.13894	0.000320059	0.00694542
ENSMUSG00000023034	Nr4a1	-1.04364	-1.04513	6.64729	0.000321	0.0069581
ENSMUSG00000035637	Grhpr	-1.62993	-1.64245	4.4338	0.000323384	0.00700197
ENSMUSG00000031631	Cfap97	1.8631	1.88532	3.42549	0.000324735	0.00702342
ENSMUSG00000047710	Champ1	1.19878	1.20191	5.84987	0.000325234	0.00702642
ENSMUSG00000041057	Wdr43	0.964732	0.965689	7.08882	0.000328394	0.00708685
ENSMUSG00000025784	Clec3b	2.27627	2.32593	6.43354	0.000329815	0.00710964
ENSMUSG00000001891	Ugp2	-0.999663	-1.00083	6.96084	0.000330777	0.00712248
ENSMUSG00000095253	Zfp799	2.06338	2.09712	3.43969	0.000332274	0.00714682
ENSMUSG00000015202	Magi1	-1.37116	-1.37707	5.05136	0.000338297	0.00726836
ENSMUSG00000039349	C130074G19Rik	2.0355	2.06766	3.67586	0.000342813	0.00735726
ENSMUSG00000020361	Hspa4	0.860915	0.861369	7.80662	0.000343576	0.00736552
ENSMUSG00000030703	Gdpd3	-1.59163	-1.60309	4.09906	0.000344278	0.00737246
ENSMUSG00000108321	Gm44649	-2.08882	-2.12409	3.53927	0.000352347	0.00753445
ENSMUSG00000020363	Gfpt2	0.932156	0.932939	9.45437	0.000352616	0.00753445
ENSMUSG00000097636	Mirt1	-2.00774	-2.03796	3.41651	0.000358878	0.00765986
ENSMUSG00000020841	Cpd	-0.800957	-0.801215	8.74808	0.000364415	0.00776955
ENSMUSG00000032402	Smad3	0.796064	0.796312	8.52749	0.000365199	0.00777774
ENSMUSG00000040648	Ppip5k2	1.05286	1.05449	6.06253	0.000370844	0.00788933
ENSMUSG00000057359	Gm17494	2.29291	2.3453	3.45627	0.000375002	0.00796911
ENSMUSG00000102594	Gm38381	-1.25799	-1.26204	4.52478	0.000380341	0.00807375
ENSMUSG00000027111	Itga6	0.735423	0.73554	9.53043	0.000383942	0.00814133
ENSMUSG00000025791	Pgm2	-1.52339	-1.53308	4.40209	0.000384982	0.00815451
ENSMUSG00000046743	Fat4	1.46664	1.47499	5.93954	0.00039167	0.00828716
ENSMUSG00000026991	Pkp4	1.07009	1.0719	6.35818	0.000393641	0.00831983
ENSMUSG00000027508	Pag1	1.2976	1.30239	5.0172	0.000400271	0.00845079
ENSMUSG00000044533	Rps2	0.789866	0.790103	8.45767	0.00040887	0.008623
ENSMUSG00000037254	Itih2	2.7314	2.83587	3.6398	0.000424812	0.00894953
ENSMUSG00000061589	Dot1l	-0.928763	-0.92955	7.52385	0.000428576	0.00901908
ENSMUSG00000056019	Zfp709	2.27307	2.32523	2.92253	0.000434427	0.00913235
ENSMUSG00000033209	Ttc28	1.4806	1.48951	5.60748	0.000436317	0.00916219
ENSMUSG00000025880	Smad7	-0.898808	-0.899445	7.53818	0.000438635	0.00920094
ENSMUSG00000022325	Pop1	1.59757	1.61004	4.25586	0.000447253	0.00937163
ENSMUSG00000049892	Rasd1	1.88292	1.90777	4.55709	0.00045215	0.00946406
ENSMUSG00000040187	Arntl2	2.54211	2.62283	2.83944	0.00045418	0.00948791
ENSMUSG00000015354	Pcolce2	2.61229	2.70174	5.6506	0.000454263	0.00948791
ENSMUSG00000021186	Fbln5	-1.37364	-1.37997	5.37544	0.000455129	0.00948885
ENSMUSG00000031904	Slc7a6	1.38745	1.39417	5.51511	0.000455282	0.00948885
ENSMUSG00000024841	Eif1ad	1.33183	1.33741	5.29868	0.00046193	0.00961713
ENSMUSG00000002944	Cd36	2.47961	2.55352	4.25819	0.000468977	0.00975342
ENSMUSG00000066607	6030419C18Rik	3.14615	3.3276	3.85357	0.000471229	0.00978836
ENSMUSG00000053475	Tnfaip6	1.02811	1.02961	8.64743	0.000471662	0.00978836
ENSMUSG00000068744	Psrc1	-3.29076	-3.50324	2.34555	0.000473387	0.00981371
ENSMUSG00000058254	Tspan7	-1.24874	-1.25282	5.37839	0.000474717	0.00983082
ENSMUSG00000038127	Ccdc50	0.869524	0.870046	7.40681	0.000481954	0.00996812
ENSMUSG00000035413	Tmem98	-1.49299	-1.5023	5.21492	0.00048237	0.00996812
ENSMUSG00000025140	Pycr1	-1.90109	-1.92695	3.74193	0.000487413	0.0100617
ENSMUSG00000024773	Atg2a	1.02195	1.02341	6.83925	0.000488578	0.010075
ENSMUSG00000024697	Gna14	1.5485	1.55964	3.87585	0.000496851	0.0102278
ENSMUSG00000000275	Trim25	-0.929279	-0.930094	7.12472	0.000497036	0.0102278
ENSMUSG00000036775	Decr2	-1.51747	-1.52757	4.83047	0.000505877	0.0103988
ENSMUSG00000030708	Dnajb13	2.07639	2.11415	3.85982	0.000506575	0.0104021
ENSMUSG00000041736	Tspo	-1.2887	-1.29352	5.00606	0.000509136	0.0104437
ENSMUSG00000014599	Csf1	0.850659	0.85111	9.43447	0.000515375	0.0105606
ENSMUSG00000040663	Clcf1	1.28058	1.28534	5.12292	0.000516561	0.0105738
ENSMUSG00000071172	Srsf3	0.834178	0.834568	7.97998	0.00051895	0.0106115
ENSMUSG00000060519	Tor3a	-1.27935	-1.28403	5.23613	0.000524382	0.0107114
ENSMUSG00000075555	Gm10863	-2.19716	-2.24396	3.02126	0.000527167	0.010757
ENSMUSG00000049115	Agtr1a	2.8764	3.00842	3.02878	0.000529063	0.0107844
ENSMUSG00000037370	Enpp1	-1.1409	-1.14358	5.35199	0.000536604	0.0109266
ENSMUSG00000027479	Mapre1	0.834849	0.835244	8.09035	0.000539504	0.0109742
ENSMUSG00000027200	Sema6d	1.50697	1.51707	5.01146	0.000544175	0.0110577
ENSMUSG00000040026	Saa3	-4.50076	-5.44803	2.42197	0.000549585	0.0111513
ENSMUSG00000026463	Atp2b4	1.62678	1.64087	5.47818	0.000549925	0.0111513
ENSMUSG00000074170	Plekhf1	-1.29124	-1.29619	4.80497	0.000551795	0.0111774
ENSMUSG00000025089	Gfra1	1.50403	1.51407	4.24667	0.000552359	0.0111774
ENSMUSG00000034235	Usp54	-1.24203	-1.24614	5.06255	0.00055746	0.0112689
ENSMUSG00000051341	Zfp52	1.37991	1.38676	4.23967	0.00055807	0.0112695
ENSMUSG00000036427	Gpi1	-0.891008	-0.89164	7.43959	0.000561505	0.0113272
ENSMUSG00000042759	Apobr	-2.34716	-2.40845	2.91095	0.000566336	0.0114128
ENSMUSG00000090186	Gm7592	-5.2774	-1.44269e+08	1.73928	0.000573395	0.0115431
ENSMUSG00000036782	Klhl13	-1.5281	-1.53882	5.35606	0.000577167	0.0116071
ENSMUSG00000024065	Ehd3	-1.73304	-1.7514	4.33591	0.000582301	0.0116983
ENSMUSG00000067616	Klk11	2.09511	2.13552	3.06071	0.000589059	0.0118218
ENSMUSG00000032834	Pwp2	1.10553	1.10787	5.98208	0.000592379	0.0118762
ENSMUSG00000054277	Arfgap3	-1.21454	-1.21829	5.80332	0.000596727	0.0119511
ENSMUSG00000016194	Hsd11b1	-1.70719	-1.72458	3.8002	0.000604122	0.0120868
ENSMUSG00000034832	Tet3	-0.847452	-0.847902	8.00116	0.000608674	0.0121654
ENSMUSG00000025794	Rpl14	0.858157	0.858662	8.11164	0.00064173	0.0128129
ENSMUSG00000031958	Ldhd	-1.39937	-1.40682	4.65307	0.000647963	0.0129241
ENSMUSG00000029447	Cct6a	0.850973	0.851449	7.88544	0.000654089	0.013033
ENSMUSG00000032399	Rpl4	0.743144	0.743291	9.34713	0.00065685	0.0130746
ENSMUSG00000021868	Ppif	-1.42794	-1.43614	4.34085	0.000666948	0.0132621
ENSMUSG00000017817	Jph2	2.75169	2.86855	3.49048	0.000668384	0.0132771
ENSMUSG00000116380	AC139671.1	-1.83668	-1.86083	2.85938	0.000674512	0.0133851
ENSMUSG00000097139	Gm26626	1.85205	1.87743	3.40635	0.000675847	0.013398
ENSMUSG00000026167	Wnt10a	3.35845	3.60836	2.30835	0.000678484	0.0134366
ENSMUSG00000003948	Mmd	1.73644	1.75597	3.73035	0.000687794	0.0136072
ENSMUSG00000015653	Steap2	1.75379	1.77415	3.79531	0.00068888	0.0136077
ENSMUSG00000020905	Usp43	-1.08045	-1.08257	6.05902	0.000689216	0.0136077
ENSMUSG00000096278	Dcpp2	-5.23214	-1.44269e+08	1.45644	0.000692542	0.0136595
ENSMUSG00000094991	Gm21718	-5.22984	-1.44269e+08	1.85096	0.000699129	0.0137601
ENSMUSG00000031297	Slc7a3	2.88142	3.02136	2.37554	0.000699756	0.0137601
ENSMUSG00000039716	Dock3	3.58579	3.91854	2.30039	0.000699763	0.0137601
ENSMUSG00000001870	Ltbp1	0.896459	0.89716	7.65559	0.000704575	0.0138408
ENSMUSG00000007989	Fzd3	1.24077	1.24516	4.92091	0.000712987	0.013989
ENSMUSG00000060275	Nrg2	-3.2975	-3.52816	2.33683	0.000713557	0.013989
ENSMUSG00000020411	Nipal4	2.13917	2.18491	3.47021	0.000714338	0.0139903
ENSMUSG00000027832	Ptx3	1.07145	1.07351	8.59617	0.00071711	0.0140304
ENSMUSG00000020649	Rrm2	-2.1691	-2.2167	4.55854	0.000719293	0.0140484
ENSMUSG00000036095	Dgkb	5.1915	1.44269e+08	2.35406	0.000719469	0.0140484
ENSMUSG00000047963	Stbd1	-1.59686	-1.61051	4.02263	0.000722267	0.0140889
ENSMUSG00000022451	Twf1	0.983177	0.984452	6.84948	0.000737744	0.0143764
ENSMUSG00000061306	Slc38a10	-1.00965	-1.01113	7.08922	0.000741386	0.0144329
ENSMUSG00000066894	Vsig10	1.23202	1.2363	5.47193	0.000743022	0.0144504
ENSMUSG00000087528	9830144P21Rik	-1.91259	-1.94173	4.15626	0.000745107	0.0144765
ENSMUSG00000106384	Gm43188	-2.23566	-2.28964	2.6414	0.000750215	0.0145612
ENSMUSG00000029478	Ncor2	0.81671	0.817069	8.49447	0.000765076	0.0148349
ENSMUSG00000028333	Anp32b	0.951819	0.952875	7.17184	0.00076744	0.0148659
ENSMUSG00000009633	G0s2	-2.1859	-2.23566	4.12772	0.00076877	0.0148769
ENSMUSG00000010601	Apol7a	-2.40559	-2.47728	2.74396	0.000769785	0.0148817
ENSMUSG00000020132	Rab21	0.998831	1.00025	6.29749	0.000771503	0.0149002
ENSMUSG00000026773	Pfkfb3	-0.879607	-0.88023	7.55039	0.000780537	0.0150597
ENSMUSG00000053604	Rpia	1.23045	1.23475	5.20386	0.000783192	0.015096
ENSMUSG00000026694	Mettl13	1.43488	1.44372	4.71589	0.000787231	0.0151589
ENSMUSG00000001665	Gstt3	-1.79452	-1.81728	3.79604	0.000789066	0.0151792
ENSMUSG00000054136	Adm2	2.25083	2.30773	2.78234	0.00078994	0.015181
ENSMUSG00000036667	Tcaf1	-0.973606	-0.974815	6.84488	0.000794907	0.0152469
ENSMUSG00000078247	Airn	-1.63352	-1.64889	4.45332	0.000794933	0.0152469
ENSMUSG00000055368	Slc6a2	-4.17707	-4.86752	2.15029	0.000799835	0.0153258
ENSMUSG00000028776	Tinagl1	0.925099	0.925989	7.32963	0.000802394	0.0153598
ENSMUSG00000019866	Crybg1	0.84176	0.84222	7.83255	0.000805004	0.0153946
ENSMUSG00000026639	Lamb3	-0.858883	-0.859413	7.25121	0.000807227	0.015422
ENSMUSG00000037306	Man1c1	-1.49499	-1.50554	5.08949	0.000816514	0.0155841
ENSMUSG00000030017	Reg3g	3.42967	3.7141	2.49973	0.000819245	0.015621
ENSMUSG00000052512	Nav2	0.751501	0.751675	8.94647	0.000820843	0.0156361
ENSMUSG00000020646	Mboat2	-1.34616	-1.35276	5.22391	0.000828959	0.0157698
ENSMUSG00000059588	Calcrl	1.7315	1.75166	4.59524	0.00082948	0.0157698
ENSMUSG00000031880	Rrad	2.32151	2.38629	3.40026	0.000835839	0.0158752
ENSMUSG00000022297	Fzd6	1.11241	1.11503	5.8114	0.000839664	0.0159237
ENSMUSG00000021604	Irx4	5.15336	1.44269e+08	1.83414	0.000840025	0.0159237
ENSMUSG00000026003	Acadl	0.919145	0.920008	7.29009	0.000841818	0.0159422
ENSMUSG00000027340	Slc23a2	1.01942	1.02105	6.41912	0.000858064	0.0162341
ENSMUSG00000052951	C130021I20Rik	2.21304	2.2674	3.67988	0.000862689	0.0163058
ENSMUSG00000031548	Sfrp1	-1.49762	-1.50841	4.59658	0.000866101	0.0163544
ENSMUSG00000027247	Arhgap1	0.988323	0.98969	6.43815	0.000872246	0.0164545
ENSMUSG00000043259	Fam13c	3.40642	3.68797	3.06384	0.000890622	0.0167849
ENSMUSG00000005251	Ripk4	-0.848093	-0.848587	7.35411	0.000895758	0.0168654
ENSMUSG00000038510	Rpf2	1.58212	1.59614	4.17087	0.000898186	0.0168947
ENSMUSG00000043953	Ccrl2	1.42	1.4287	5.17039	0.000899512	0.0169034
ENSMUSG00000008845	Cd163	-2.59178	-2.68967	2.22708	0.000906696	0.0170219
ENSMUSG00000048285	Frmd6	0.828292	0.82871	7.92663	0.000909484	0.0170579
ENSMUSG00000041779	Tram2	1.12912	1.13202	5.83528	0.000912893	0.0171053
ENSMUSG00000004356	Utp20	0.919909	0.920799	7.02921	0.000936074	0.017521
ENSMUSG00000070348	Ccnd1	-1.04776	-1.04968	5.84024	0.000936875	0.017521
ENSMUSG00000029726	Mepce	1.24586	1.25063	5.36064	0.000937956	0.0175244
ENSMUSG00000040260	Daam2	2.14618	2.19551	4.15313	0.000947296	0.0176819
ENSMUSG00000073802	Cdkn2b	-3.33822	-3.59542	2.24916	0.000953979	0.0177897
ENSMUSG00000041559	Fmod	2.08604	2.13032	3.60823	0.000956044	0.0178111
ENSMUSG00000035373	Ccl7	-1.03023	-1.03199	7.90592	0.000968807	0.0180317
ENSMUSG00000006403	Adamts4	0.991178	0.992606	7.57054	0.000974027	0.0181115
ENSMUSG00000006519	Cyba	1.34415	1.35108	5.02487	0.000989656	0.0183846
ENSMUSG00000027931	Npr1	2.96364	3.13012	4.63628	0.00100284	0.0186117
ENSMUSG00000025047	Pdcd11	1.00977	1.01138	6.43895	0.00100455	0.0186258
ENSMUSG00000015176	Nolc1	1.38338	1.39132	5.32048	0.00100718	0.0186263
ENSMUSG00000036856	Wnt4	2.32185	2.38931	3.53315	0.00100723	0.0186263
ENSMUSG00000026303	Mlph	1.22494	1.22942	5.39857	0.00100745	0.0186263
ENSMUSG00000022828	Gtf2e1	1.32561	1.33215	4.8341	0.00101841	0.018811
ENSMUSG00000085091	Egfros	-1.23477	-1.23938	5.25205	0.00102246	0.0188479
ENSMUSG00000028718	Stil	-2.06055	-2.10277	3.66623	0.0010226	0.0188479
ENSMUSG00000020140	Lgr5	1.88406	1.91409	3.14562	0.0010238	0.0188479
ENSMUSG00000036862	Dchs1	1.31336	1.31964	5.36789	0.00102427	0.0188479
ENSMUSG00000071076	Jund	-1.14897	-1.1522	5.80235	0.00102952	0.0189266
ENSMUSG00000020300	Cpeb4	-0.901058	-0.901844	6.97293	0.00103213	0.0189567
ENSMUSG00000058656	Samd12	-1.80179	-1.82653	3.57016	0.00103756	0.0190386
ENSMUSG00000091337	Eid1	-1.39459	-1.40279	4.76075	0.00104051	0.0190747
ENSMUSG00000113041	Gm48302	-1.698	-1.71742	3.23779	0.00105826	0.0193818
ENSMUSG00000028403	Zdhhc21	0.896876	0.897652	6.68887	0.00106229	0.0194215
ENSMUSG00000004044	Cavin1	1.05127	1.05332	7.31507	0.00106241	0.0194215
ENSMUSG00000037007	Zfp113	1.32782	1.3345	4.3288	0.00107233	0.0195843
ENSMUSG00000013338	Fer1l4	2.67012	2.78496	3.5819	0.00107943	0.0196956
ENSMUSG00000105720	Gm42440	-1.81549	-1.84127	3.46011	0.00108172	0.0197189
ENSMUSG00000022687	Boc	1.00362	1.0052	5.99828	0.00108406	0.0197431
ENSMUSG00000016494	Cd34	1.65229	1.67005	6.57691	0.00110475	0.020101
ENSMUSG00000050777	Tmem37	-2.95163	-3.11662	2.78063	0.00111494	0.0202676
ENSMUSG00000017400	Stac2	-1.11409	-1.11689	6.32462	0.00112083	0.0203556
ENSMUSG00000035314	Gdpd5	-1.3713	-1.37905	4.84529	0.00112813	0.0204691
ENSMUSG00000025465	Echs1	-1.28362	-1.28932	5.14451	0.00113391	0.0205549
ENSMUSG00000028032	Papss1	-0.928794	-0.929777	7.29995	0.00113576	0.0205693
ENSMUSG00000042073	Abhd14b	-1.57799	-1.59247	4.07999	0.00113703	0.0205732
ENSMUSG00000075225	Ccdc162	2.15582	2.20831	3.53249	0.00115131	0.020799
ENSMUSG00000021696	Elovl7	1.04827	1.05033	5.5869	0.00115165	0.020799
ENSMUSG00000058385	Hist1h2bg	-1.25541	-1.26057	5.38001	0.00116331	0.0209902
ENSMUSG00000022369	Mtbp	1.46615	1.47687	4.33549	0.00116865	0.021067
ENSMUSG00000026208	Des	2.9972	3.1768	3.36836	0.00119105	0.021451
ENSMUSG00000038132	Rbm24	5.06266	1.44269e+08	2.34467	0.00119795	0.0215553
ENSMUSG00000027199	Gatm	-2.31514	-2.38355	3.24673	0.00120563	0.0216735
ENSMUSG00000022865	Cxadr	0.732632	0.732778	8.70878	0.00120759	0.0216888
ENSMUSG00000074766	Ism1	2.80356	2.94423	3.23382	0.00121197	0.0217353
ENSMUSG00000021509	Slc25a48	1.23376	1.23861	4.65243	0.00121288	0.0217353
ENSMUSG00000061436	Hipk2	0.989791	0.991287	6.39665	0.00121438	0.0217353
ENSMUSG00000037275	Gemin5	1.06734	1.06963	6.08018	0.00121464	0.0217353
ENSMUSG00000062683	Atp5g2	-1.19234	-1.19639	5.5268	0.00121952	0.0217876
ENSMUSG00000086859	Snhg20	-2.25085	-2.31258	2.76748	0.00122045	0.0217876
ENSMUSG00000028836	Slc30a2	-2.65043	-2.76343	3.31545	0.00122092	0.0217876
ENSMUSG00000022150	Dab2	0.966747	0.968049	7.06266	0.00122728	0.021881
ENSMUSG00000028334	Nans	-1.23486	-1.23969	5.84979	0.00122965	0.0219032
ENSMUSG00000015053	Gata2	-3.29038	-3.54782	2.64551	0.00124303	0.0221213
ENSMUSG00000031700	Gpt2	1.06715	1.06947	5.74588	0.00125643	0.0223394
ENSMUSG00000030256	Bhlhe41	0.863922	0.864546	7.26074	0.00126707	0.0225063
ENSMUSG00000020773	Trim47	-0.941727	-0.94283	6.52449	0.00126869	0.0225063
ENSMUSG00000017002	Slpi	1.13953	1.14283	5.23777	0.00126928	0.0225063
ENSMUSG00000027605	Acss2	-1.74832	-1.77132	3.70529	0.00127221	0.0225377
ENSMUSG00000086933	4933426K07Rik	-2.32587	-2.39636	2.48758	0.0012756	0.0225447
ENSMUSG00000039001	Rps21	0.9522	0.953397	7.32087	0.00127594	0.0225447
ENSMUSG00000036693	Nop14	1.35309	1.36071	5.08409	0.00127607	0.0225447
ENSMUSG00000037366	Pafah2	-1.65042	-1.6685	4.31	0.00127785	0.0225556
ENSMUSG00000022947	Cbr3	3.33928	3.62078	2.75525	0.00127934	0.0225615
ENSMUSG00000029869	Ephb6	-1.34812	-1.35554	4.31455	0.0012884	0.0227007
ENSMUSG00000025473	Adam8	-1.49043	-1.50211	4.8112	0.00129572	0.0228091
ENSMUSG00000030554	Synm	1.91072	1.94446	3.38784	0.00130197	0.0228985
ENSMUSG00000102752	Gm7694	1.23427	1.23922	4.83845	0.00130626	0.0229532
ENSMUSG00000046768	Rhoj	1.3305	1.3376	5.2645	0.00131504	0.0230867
ENSMUSG00000021253	Tgfb3	-1.19694	-1.20115	5.80781	0.00131659	0.023093
ENSMUSG00000057465	Saa2	-2.76276	-2.89647	4.62579	0.00131984	0.0231014
ENSMUSG00000031748	Gnao1	-1.69548	-1.71591	3.38545	0.00131988	0.0231014
ENSMUSG00000104936	2610011E03Rik	-1.77921	-1.80418	3.54452	0.00132062	0.0231014
ENSMUSG00000021392	Nol8	1.30307	1.30952	4.6191	0.00132343	0.0231293
ENSMUSG00000114996	AC131586.1	-1.65059	-1.66885	4.00145	0.00132459	0.0231293
ENSMUSG00000036446	Lum	0.998176	0.999786	7.74556	0.00133015	0.0231967
ENSMUSG00000019312	Grb7	1.08029	1.08281	5.65821	0.00133215	0.0231967
ENSMUSG00000020542	Myocd	4.54295	5.93528	2.60629	0.00133227	0.0231967
ENSMUSG00000023947	Nfkbie	1.29777	1.30411	4.93487	0.00133321	0.0231967
ENSMUSG00000060373	Hnrnpc	0.792767	0.793088	8.33329	0.00133751	0.0232508
ENSMUSG00000042066	Tmcc2	2.58778	2.69485	3.10766	0.00134136	0.0232774
ENSMUSG00000028068	Iqgap3	-2.52968	-2.62683	3.93915	0.00134143	0.0232774
ENSMUSG00000021306	Gpr137b	2.20802	2.26762	3.34564	0.00134741	0.0233603
ENSMUSG00000022246	Rai14	1.07071	1.07312	5.9391	0.00134877	0.0233631
ENSMUSG00000029686	Cul1	0.935352	0.936439	6.75152	0.00135921	0.0235197
ENSMUSG00000002688	Prkd1	-1.441	-1.45118	3.81324	0.00136023	0.0235197
ENSMUSG00000078920	Ifi47	-1.96041	-1.9978	3.24012	0.0013865	0.0239528
ENSMUSG00000022883	Robo1	1.61048	1.62741	4.24274	0.00140049	0.024173
ENSMUSG00000044574	5031434C07Rik	-2.75782	-2.89242	1.91927	0.00140634	0.0242525
ENSMUSG00000052105	Mtcl1	1.85893	1.8898	4.299	0.00141875	0.0244245
ENSMUSG00000070034	Sp110	-2.71187	-2.83867	2.69792	0.00141882	0.0244245
ENSMUSG00000018648	Dusp14	-1.39021	-1.39897	4.03028	0.00142082	0.0244252
ENSMUSG00000044646	Zbtb7c	2.26596	2.33247	3.02208	0.00142251	0.0244252
ENSMUSG00000054753	AU018091	1.20359	1.20807	4.31499	0.00142262	0.0244252
ENSMUSG00000020121	Srgap1	1.46012	1.47123	5.68799	0.00143933	0.0246904
ENSMUSG00000055653	Gpc3	1.43851	1.44893	6.8965	0.00144603	0.0247835
ENSMUSG00000021514	Zfp369	1.28521	1.2914	4.74423	0.00144871	0.0248076
ENSMUSG00000023988	Bysl	1.25008	1.25551	4.97208	0.00145602	0.0249108
ENSMUSG00000003575	Crtc1	1.52273	1.53617	4.27222	0.00145855	0.0249323
ENSMUSG00000036136	Fam110c	-1.09007	-1.09274	5.56413	0.00146312	0.0249884
ENSMUSG00000004865	Srpk1	0.985014	0.986543	6.52519	0.00147714	0.0252058
ENSMUSG00000015468	Notch4	-1.67767	-1.69783	3.30867	0.00148243	0.0252739
ENSMUSG00000024646	Cyb5a	-1.22464	-1.22954	5.47896	0.00150989	0.0257196
ENSMUSG00000002718	Cse1l	0.882304	0.883063	7.08072	0.00152197	0.0259027
ENSMUSG00000019920	Lims1	-0.859477	-0.860101	6.85175	0.00152352	0.0259065
ENSMUSG00000040537	Adam22	3.55314	3.93883	3.10246	0.00153971	0.026159
ENSMUSG00000066571	4931406P16Rik	-0.999307	-1.00097	5.94038	0.00154384	0.0262062
ENSMUSG00000056174	Col8a2	-1.99664	-2.03793	3.30462	0.00154586	0.0262178
ENSMUSG00000019817	Plagl1	1.19697	1.20142	5.86539	0.00154944	0.0262557
ENSMUSG00000048572	Tmem252	2.70331	2.83279	2.69174	0.00155085	0.0262566
ENSMUSG00000028330	Ncbp1	1.05138	1.05364	6.06317	0.00155666	0.0263321
ENSMUSG00000030067	Foxp1	1.03364	1.0357	6.21733	0.00156888	0.0265159
ENSMUSG00000022346	Myc	0.85108	0.851671	7.14631	0.0015759	0.0266092
ENSMUSG00000063415	Cyp26b1	-1.90323	-1.93759	3.91272	0.00157714	0.0266092
ENSMUSG00000099583	Hist1h3d	-1.51757	-1.53091	4.40847	0.00158055	0.0266438
ENSMUSG00000045314	Sowahb	-1.18792	-1.19219	5.29362	0.00158604	0.0267132
ENSMUSG00000009614	Sardh	-1.64153	-1.66029	4.25134	0.00159697	0.0268688
ENSMUSG00000045502	Hcar2	-1.24859	-1.25405	5.31673	0.00159804	0.0268688
ENSMUSG00000057614	Gnai1	3.18364	3.42754	2.8025	0.00161083	0.0270456
ENSMUSG00000037364	Srrt	1.09853	1.10142	6.31896	0.00161133	0.0270456
ENSMUSG00000015605	Srf	-1.05629	-1.0586	6.1144	0.00161823	0.0271381
ENSMUSG00000028583	Pdpn	1.07751	1.08012	6.47814	0.00163128	0.0273285
ENSMUSG00000022797	Tfrc	-0.907127	-0.908052	6.42968	0.00163239	0.0273285
ENSMUSG00000031134	Rbmx	1.11779	1.12097	5.4271	0.00163665	0.0273763
ENSMUSG00000026576	Atp1b1	0.954228	0.955525	6.14268	0.00164135	0.0274314
ENSMUSG00000032596	Uba7	-1.50433	-1.5173	3.93321	0.00164297	0.027435
ENSMUSG00000006777	Krt23	2.35137	2.43021	2.87559	0.00164725	0.0274828
ENSMUSG00000034949	Zfr2	-1.65978	-1.67963	3.75832	0.00165436	0.0275779
ENSMUSG00000038530	Rgs4	1.81725	1.84661	4.30816	0.0016602	0.0276515
ENSMUSG00000113987	4930453C13Rik	-1.81463	-1.84341	3.23861	0.00166531	0.0277131
ENSMUSG00000051674	Dcun1d4	1.06002	1.06243	5.33954	0.00166732	0.0277227
ENSMUSG00000037613	Tnfrsf23	-1.56493	-1.58043	3.38386	0.0016782	0.0278798
ENSMUSG00000020733	Slc9a3r1	-0.960508	-0.961854	6.72656	0.00169043	0.0280591
ENSMUSG00000024481	Lvrn	-2.52539	-2.62707	3.8105	0.00170234	0.0282328
ENSMUSG00000022769	Sdf2l1	-1.68145	-1.70274	4.19104	0.00174813	0.0289675
ENSMUSG00000050395	Tnfsf15	3.67577	4.14206	3.40327	0.00175979	0.0291359
ENSMUSG00000002565	Scin	1.11503	1.11824	5.33511	0.00177312	0.0293317
ENSMUSG00000031438	Rnf128	-1.26763	-1.27368	4.64371	0.00178416	0.0294894
ENSMUSG00000054766	Set	0.84027	0.840826	7.37648	0.00179424	0.0296205
ENSMUSG00000109873	Gm45407	-1.50129	-1.51447	4.76012	0.00179513	0.0296205
ENSMUSG00000048833	Slc39a9	0.919785	0.920838	6.61272	0.00180205	0.0297009
ENSMUSG00000062257	Opcml	2.54399	2.65119	4.3455	0.00180306	0.0297009
ENSMUSG00000061607	Mdc1	1.36035	1.36894	4.72795	0.00181073	0.0298021
ENSMUSG00000028163	Nfkb1	0.77384	0.774121	9.18972	0.00181962	0.0299231
ENSMUSG00000063268	Parp10	-1.29068	-1.29732	4.6505	0.00182344	0.0299537
ENSMUSG00000024270	Slc39a6	1.13865	1.14227	5.47812	0.00182455	0.0299537
ENSMUSG00000029250	Polr2b	1.02713	1.0292	5.84699	0.00182764	0.0299792
ENSMUSG00000029211	Gabra4	-4.97714	-1.44269e+08	2.54035	0.00183851	0.0301321
ENSMUSG00000039168	Dap	-1.24552	-1.25114	5.34392	0.00184509	0.0302101
ENSMUSG00000029203	Ube2k	0.97308	0.974591	6.20759	0.00184637	0.0302101
ENSMUSG00000076433	Cep295nl	-2.01712	-2.06211	3.37712	0.00185212	0.0302788
ENSMUSG00000053199	Arhgap20	4.94268	144269486	5.46397	0.00186362	0.0304412
ENSMUSG00000036040	Adamtsl2	-3.29286	-3.57875	3.13866	0.00187967	0.0306776
ENSMUSG00000086050	Gm16045	-1.8948	-1.93025	3.15859	0.00189666	0.0309291
ENSMUSG00000029246	Ppat	1.15768	1.16167	5.43422	0.00189911	0.0309432
ENSMUSG00000103291	Gm38235	-1.25881	-1.26477	4.17989	0.00190177	0.0309606
ENSMUSG00000056973	Ces1d	-3.98097	-4.67063	2.3217	0.00193418	0.0314619
ENSMUSG00000085335	Gm13684	-1.31349	-1.32085	4.41543	0.00195625	0.0317826
ENSMUSG00000029009	Mthfr	1.20399	1.20889	5.37049	0.00195715	0.0317826
ENSMUSG00000021390	Ogn	1.53544	1.55057	6.02012	0.00196218	0.0318377
ENSMUSG00000019851	Perp	-0.842149	-0.842724	6.98106	0.0019709	0.0319424
ENSMUSG00000021662	Arhgef28	1.3917	1.40147	5.05192	0.00197192	0.0319424
ENSMUSG00000015839	Nfe2l2	0.907449	0.908438	6.95532	0.00198099	0.0320627
ENSMUSG00000033149	Phldb2	1.18405	1.18858	5.49431	0.00198728	0.0321378
ENSMUSG00000033684	Qsox1	-0.834265	-0.834802	7.67442	0.00199627	0.0322564
ENSMUSG00000039747	Orai2	1.7826	1.81117	3.53315	0.00200108	0.0323075
ENSMUSG00000028226	Mmp16	-1.54817	-1.56373	3.59156	0.00200476	0.0323169
ENSMUSG00000022299	Slc25a32	1.30394	1.31119	4.53605	0.00200499	0.0323169
ENSMUSG00000048756	Foxo3	-0.834946	-0.835489	7.35797	0.00202998	0.0326928
ENSMUSG00000029648	Flt1	-1.72682	-1.75164	3.59692	0.00203177	0.0326945
ENSMUSG00000030826	Bcat2	-1.67664	-1.69863	4.217	0.00204488	0.0328783
ENSMUSG00000043889	Gm8399	-1.97961	-2.02258	2.8723	0.00205067	0.0329442
ENSMUSG00000022103	Gfra2	2.18949	2.25332	2.94505	0.00205631	0.0330077
ENSMUSG00000063894	Zkscan8	1.1544	1.15843	4.64393	0.0020722	0.0332353
ENSMUSG00000103780	Gm37524	-1.39966	-1.40973	3.59026	0.00209761	0.0336153
ENSMUSG00000050394	Armcx6	2.76315	2.91289	2.45196	0.0021065	0.03373
ENSMUSG00000031628	Casp3	0.890949	0.89184	6.63575	0.0021182	0.0338895
ENSMUSG00000001228	Uhrf1	-1.89631	-1.93302	4.3875	0.00213241	0.0340888
ENSMUSG00000038677	Scube3	1.89281	1.92987	3.21804	0.00215133	0.034363
ENSMUSG00000018340	Anxa6	-0.839827	-0.840406	8.17138	0.00216652	0.0345774
ENSMUSG00000007659	Bcl2l1	-0.829106	-0.82963	7.63932	0.00216841	0.0345792
ENSMUSG00000045624	Esf1	1.18394	1.18859	4.89181	0.00217646	0.0346791
ENSMUSG00000061132	Blnk	-2.30965	-2.38741	3.84148	0.00218419	0.034751
ENSMUSG00000033361	Prrg3	-2.59042	-2.70825	2.63808	0.00218453	0.034751
ENSMUSG00000001249	Hpn	-1.48744	-1.50083	3.69358	0.0021887	0.0347889
ENSMUSG00000030761	Myo7a	-2.83029	-2.99302	2.18101	0.00219469	0.0348556
ENSMUSG00000022991	Lalba	0.884114	0.884969	8.35014	0.0022137	0.035129
ENSMUSG00000021943	Gdf10	3.47164	3.8555	4.45996	0.00222761	0.035321
ENSMUSG00000026036	Nif3l1	1.36836	1.37774	4.60954	0.00223667	0.0354358
ENSMUSG00000102160	Gm36944	-4.9193	-144269486	1.75026	0.00225067	0.0356286
ENSMUSG00000027488	Snta1	-1.49839	-1.51235	4.1182	0.00225668	0.0356713
ENSMUSG00000031934	Panx1	1.73416	1.76056	4.58061	0.00225703	0.0356713
ENSMUSG00000013629	Cad	0.968932	0.970492	6.4622	0.00226548	0.0357604
ENSMUSG00000001663	Gstt1	-1.5737	-1.59101	4.05898	0.00226633	0.0357604
ENSMUSG00000027175	Tcp11l1	1.3016	1.30906	4.10471	0.00227443	0.0358592
ENSMUSG00000022483	Col2a1	-3.58595	-4.02461	2.38217	0.00231528	0.0364687
ENSMUSG00000026596	Abl2	-0.809179	-0.809619	7.87099	0.00231684	0.0364687
ENSMUSG00000056671	Prelid2	-3.15395	-3.40652	2.39571	0.00232635	0.0365889
ENSMUSG00000020741	Cluh	0.872188	0.872978	7.35663	0.0023438	0.0368336
ENSMUSG00000035247	Hectd1	0.745936	0.746149	8.72845	0.00238621	0.0374699
ENSMUSG00000050063	Klk6	-2.40365	-2.49544	1.97554	0.00238876	0.0374797
ENSMUSG00000013698	Pea15a	-1.01314	-1.01519	6.17702	0.0023982	0.0375712
ENSMUSG00000030872	Gga2	-1.51333	-1.52819	4.83385	0.00239845	0.0375712
ENSMUSG00000057948	Unc13d	-1.64074	-1.6618	3.33325	0.0024062	0.0376623
ENSMUSG00000003923	Tfam	1.32383	1.33213	4.7604	0.00247713	0.0386923
ENSMUSG00000027944	Hax1	1.13929	1.14325	5.71065	0.00247738	0.0386923
ENSMUSG00000032537	Ephb1	3.19395	3.47008	1.99304	0.00247817	0.0386923
ENSMUSG00000037031	Tspan15	-1.32385	-1.33204	5.15089	0.00247994	0.0386923
ENSMUSG00000036902	Neto2	1.67313	1.69653	3.36572	0.00248326	0.038713
ENSMUSG00000052271	Bhlha15	-2.26619	-2.34106	3.33426	0.0024897	0.0387824
ENSMUSG00000039683	Sdk1	1.76978	1.79933	4.81285	0.00249979	0.0389085
ENSMUSG00000032806	Slc10a3	1.76827	1.79778	3.1392	0.00251595	0.0391288
ENSMUSG00000036099	Vezt	-0.916968	-0.918092	6.35897	0.00252115	0.0391784
ENSMUSG00000035504	Reep6	2.62434	2.75366	2.63675	0.00252685	0.0392356
ENSMUSG00000038827	Fam206a	1.52789	1.54386	3.76176	0.00253215	0.0392866
ENSMUSG00000112794	Gm48878	3.00557	3.22231	2.65549	0.00255062	0.0395417
ENSMUSG00000025746	Il6	0.868863	0.869654	8.09253	0.00257272	0.0398526
ENSMUSG00000031253	Srpx2	-2.1675	-2.23179	3.77608	0.00259867	0.0402226
ENSMUSG00000050377	Il31ra	3.42435	3.80265	5.33786	0.00262688	0.040627
ENSMUSG00000060802	B2m	-0.818751	-0.819254	6.82877	0.0026355	0.0407279
ENSMUSG00000060733	Ipmk	1.07761	1.08061	5.82854	0.00263806	0.0407353
ENSMUSG00000042272	Sestd1	0.837111	0.837717	7.20024	0.00264629	0.04083
ENSMUSG00000024048	Myl12a	-0.820975	-0.821491	7.56078	0.00266508	0.0410874
ENSMUSG00000039116	Adgrg6	-1.06902	-1.07188	5.46074	0.00267024	0.0411343
ENSMUSG00000025153	Fasn	-0.755152	-0.755399	8.49783	0.00270824	0.0416707
ENSMUSG00000026207	Speg	2.1668	2.23254	3.09565	0.00270933	0.0416707
ENSMUSG00000005672	Kit	-0.8514	-0.852088	6.87632	0.00274138	0.0421304
ENSMUSG00000038150	Ormdl3	-1.14883	-1.15305	5.60876	0.00275189	0.0422585
ENSMUSG00000078945	Naip2	-2.40954	-2.50532	2.35989	0.00275626	0.0422924
ENSMUSG00000115654	AC123858.1	-3.54449	-3.98215	1.68881	0.00275845	0.0422926
ENSMUSG00000037225	Fgf2	1.27598	1.28319	4.70938	0.0027637	0.0423398
ENSMUSG00000027665	Pik3ca	0.943074	0.944477	6.20837	0.00277704	0.0425108
ENSMUSG00000059273	Zc3h4	1.16432	1.16892	5.42231	0.00278223	0.0425555
ENSMUSG00000072591	5930412G12Rik	3.77071	4.37348	2.61422	0.00278433	0.0425555
ENSMUSG00000021453	Gadd45g	-1.42741	-1.43942	5.08228	0.00279789	0.0427293
ENSMUSG00000022176	Rem2	-1.75345	-1.78246	3.84256	0.00280289	0.0427721
ENSMUSG00000079037	Prnp	-1.12518	-1.129	5.71748	0.00281648	0.0429458
ENSMUSG00000028539	Artn	4.33528	5.69189	2.14252	0.00282021	0.0429691
ENSMUSG00000060843	Ctnna3	4.82185	1.44269e+08	2.24817	0.00282298	0.0429776
ENSMUSG00000021294	Kif26a	1.98477	2.03273	2.53436	0.00283084	0.0430637
ENSMUSG00000028693	Nasp	1.2101	1.21572	5.18949	0.00284419	0.0432331
ENSMUSG00000053841	Txlna	1.05327	1.05599	6.13213	0.00285204	0.0433185
ENSMUSG00000040354	Mars	0.957004	0.958555	6.33445	0.00285695	0.0433304
ENSMUSG00000022114	Spry2	-0.840667	-0.8413	7.5004	0.00285726	0.0433304
ENSMUSG00000059668	Krt4	2.41929	2.5186	2.68579	0.00285975	0.0433344
ENSMUSG00000016526	Dyrk3	-1.02984	-1.03221	5.66456	0.00286978	0.0434526
ENSMUSG00000035246	Pcyt1b	2.8422	3.02109	2.39614	0.00287319	0.0434704
ENSMUSG00000030110	Ret	2.65635	2.79556	3.42351	0.00288215	0.043566
ENSMUSG00000029377	Ereg	1.20263	1.2081	4.34029	0.00288398	0.043566
ENSMUSG00000063065	Mapk3	-0.958394	-0.959947	6.35255	0.00289082	0.0436355
ENSMUSG00000030753	Thap12	0.917255	0.918444	6.55063	0.00289311	0.0436363
ENSMUSG00000041633	Kctd12b	1.48359	1.49824	3.56292	0.00290446	0.0437736
ENSMUSG00000044447	Dock5	0.892482	0.893477	6.98753	0.00294908	0.0444117
ENSMUSG00000022391	Rangap1	0.868559	0.869383	7.32732	0.00296666	0.044642
ENSMUSG00000042712	Tceal9	-1.00405	-1.00612	6.4396	0.00296997	0.0446572
ENSMUSG00000025330	Padi4	-2.30581	-2.38926	2.57097	0.00299989	0.0450724
ENSMUSG00000108022	Gm7298	-4.83047	-1.44269e+08	1.37536	0.00303159	0.0455135
ENSMUSG00000071757	Zhx2	1.13863	1.14285	5.98613	0.0030402	0.0455949
ENSMUSG00000013418	B4galnt2	-3.86344	-4.54607	1.54812	0.00304169	0.0455949
ENSMUSG00000001750	Tcirg1	-1.08074	-1.0839	5.94177	0.00304748	0.0456466
ENSMUSG00000032802	Srxn1	0.800345	0.800786	8.42835	0.00306646	0.0458956
ENSMUSG00000001763	Tspan33	1.31643	1.32507	4.58367	0.0030738	0.0459702
ENSMUSG00000053950	Adnp2	-0.962661	-0.964295	5.99098	0.00311208	0.046507
ENSMUSG00000056632	Dsg3	-1.71717	-1.74468	2.64491	0.00311538	0.0465206
ENSMUSG00000028106	Rprd2	0.935742	0.93713	6.34139	0.00314267	0.0468921
ENSMUSG00000062743	Zfp677	2.40516	2.50475	2.07934	0.003161	0.0471296
ENSMUSG00000046157	Tmem229b	-1.44963	-1.46303	3.83258	0.0031641	0.0471397
ENSMUSG00000048277	Syngr2	-0.94011	-0.94153	6.2796	0.00318319	0.047388
ENSMUSG00000078612	Fyb2	-1.22356	-1.22963	4.50378	0.00318688	0.0474067
ENSMUSG00000028766	Alpl	1.09403	1.0975	5.50278	0.00319234	0.0474517
ENSMUSG00000058571	Gpc6	1.21715	1.22316	5.42133	0.00322049	0.0478337
ENSMUSG00000097589	Dleu2	-1.52848	-1.5455	3.59445	0.00322611	0.0478806
ENSMUSG00000034850	Tmem127	0.865799	0.86663	7.0882	0.00327054	0.0484811
ENSMUSG00000027193	Api5	0.810331	0.810831	7.59508	0.00327154	0.0484811
ENSMUSG00000053897	Slc39a8	-1.68356	-1.70934	3.2853	0.00328013	0.0485714
ENSMUSG00000022440	C1qtnf6	-1.56579	-1.58482	5.10965	0.0032982	0.0488018
ENSMUSG00000069793	Slfn9	-2.40763	-2.50746	3.21724	0.00331144	0.0489605
ENSMUSG00000037287	Tbcel	1.75168	1.78259	3.90161	0.00334484	0.0494169
ENSMUSG00000076867	Trdv4	4.29929	5.68424	1.87258	0.00336418	0.049665
ENSMUSG00000028389	Zfp37	2.39726	2.49724	2.58755	0.00337238	0.0497483
ENSMUSG00000021222	Dcaf4	-1.47427	-1.48903	4.69567	0.00338518	0.0498994
ENSMUSG00000026104	Stat1	-1.47137	-1.48601	3.72898	0.00339231	0.0499342
ENSMUSG00000054051	Ercc6	1.04418	1.04692	5.70357	0.00339267	0.0499342
ENSMUSG00000001211	Agpat3	1.07536	1.07858	5.83389	0.00339925	0.0499934
