# Supplementary material for: Single-cell transcriptomics reveal the heterogeneity and dynamic of cancer stem-like cells during breast tumor progression
Source: Cell Death Dis. 2021 Oct 21;12(11):979. doi: 10.1038/s41419-021-04261-y (PMC8531288; doi:10.1038/s41419-021-04261-y)
Supplement: Supplementary file 10 — Table S5 [file 41419_2021_4261_MOESM10_ESM.xls]

## Sheet: Sheet1
Gene	p_val	avg_log2FC	pct.1	pct.2	p_val_adj
Lrrfip1	0	1.15599	0.961	0.707	0
Lmna	0	1.32446	0.999	0.927	0
S100a6	0	1.98937	0.978	0.721	0
Emp1	0	1.5835	0.96	0.58	0
Plaur	0	1.27491	0.761	0.281	0
Ceacam1	0	1.49779	0.95	0.712	0
Lgals3	0	2.1996	0.983	0.838	0
Anxa2	0	1.14936	0.998	0.935	0
Rtn4	0	0.962607	0.996	0.932	0
Basp1	0	1.426	0.982	0.701	0
Krt7	0	1.9548	0.927	0.585	0
Krt8	0	1.30314	1	0.996	0
Krt18	0	1.39355	1	0.997	0
Myl12a	0	0.971504	0.999	0.987	0
Fosl1	0	0.981695	0.694	0.207	0
Ehd1	0	1.1169	0.898	0.506	0
Ahnak	0	1.28189	0.962	0.643	0
Anxa1	0	1.72309	0.973	0.782	0
Tnfrsf12a	4.18218e-297	0.994402	0.999	0.846	7.11724e-293
Anxa3	3.26104e-296	1.15801	0.858	0.438	5.54964e-292
Tm4sf1	5.2513e-295	1.61634	0.994	0.908	8.93667e-291
Actn1	2.98198e-293	1.1979	0.879	0.523	5.07473e-289
Tubb2b	9.19583e-292	1.13157	0.852	0.422	1.56495e-287
Rbms1	2.64656e-289	1.08782	0.907	0.608	4.50392e-285
Lypd3	3.23342e-287	1.23971	0.867	0.457	5.50263e-283
Actg1	1.69192e-276	1.10226	1	1	2.87931e-272
Cstb	7.10648e-275	1.04752	0.998	0.989	1.20938e-270
Msn	2.18572e-273	0.976166	0.926	0.605	3.71966e-269
Pttg1ip	9.86516e-251	1.02728	0.821	0.5	1.67885e-246
Efhd2	1.10989e-245	1.09007	0.979	0.826	1.88881e-241
Tacstd2	2.5495e-242	1.2451	0.701	0.293	4.33873e-238
S100a16	1.11691e-241	0.896798	0.983	0.884	1.90076e-237
Smox	8.37806e-241	1.13642	0.888	0.561	1.42578e-236
Ralb	5.17402e-231	0.819983	0.874	0.547	8.80515e-227
Hbegf	3.70706e-230	1.21666	0.831	0.454	6.30868e-226
Hspb1	5.14358e-229	1.46456	0.996	0.947	8.75334e-225
Sgms2	5.13041e-226	0.916416	0.639	0.247	8.73093e-222
Csf3	8.48727e-226	2.9285	0.663	0.297	1.44436e-221
Cldn4	2.60033e-222	1.38643	0.951	0.761	4.42524e-218
Plet1	9.56978e-222	1.18216	1	0.994	1.62859e-217
Cnn2	1.59533e-220	0.824252	0.691	0.289	2.71493e-216
Cd63	4.9222e-218	0.751029	0.998	0.974	8.37659e-214
Tubb6	8.78489e-218	0.911496	0.939	0.643	1.49501e-213
Map1b	2.55985e-217	1.01255	0.745	0.363	4.35636e-213
Palld	7.11017e-216	0.753257	0.704	0.305	1.21001e-211
Tagln2	3.91646e-215	1.04836	0.935	0.707	6.66503e-211
Fam107b	3.54529e-214	0.773717	0.508	0.148	6.03338e-210
Rnf19b	3.95089e-207	0.793497	0.76	0.393	6.72362e-203
Tubb2a	1.68327e-204	0.950351	0.955	0.756	2.86459e-200
Clic1	5.78063e-204	0.657661	0.998	0.991	9.83747e-200
Anxa5	2.36777e-200	0.745825	0.946	0.794	4.02947e-196
Pdlim5	7.9089e-197	0.699977	0.786	0.452	1.34594e-192
Sqstm1	4.95856e-196	1.01787	0.971	0.887	8.43848e-192
Dusp5	2.3776e-193	1.11355	0.752	0.413	4.04621e-189
Klf5	9.07728e-193	0.871041	0.886	0.614	1.54477e-188
Map2k3	1.12459e-192	0.770034	0.953	0.78	1.91382e-188
Tbcc	4.55293e-191	0.97808	0.854	0.575	7.74818e-187
Pdgfa	8.722e-191	0.726192	0.712	0.354	1.48431e-186
Actr3	1.23682e-186	0.683357	0.919	0.719	2.10482e-182
Ppp2ca	9.05744e-186	0.695906	0.985	0.929	1.5414e-181
S100a10	1.33268e-185	0.773556	0.998	0.95	2.26796e-181
Epcam	5.11124e-183	0.706341	1	0.993	8.69831e-179
Vasp	4.38024e-182	0.70571	0.898	0.665	7.4543e-178
Dstn	2.8352e-181	0.961087	0.999	0.992	4.82494e-177
Eif6	2.59927e-179	0.729107	0.95	0.84	4.42345e-175
Malat1	1.85591e-175	0.713172	1	1	3.15839e-171
Cdh1	2.2101e-175	0.679272	0.928	0.732	3.76114e-171
Cldn7	2.33279e-174	0.734162	0.992	0.933	3.96994e-170
2200002D01Rik	4.41944e-171	0.819254	0.856	0.588	7.521e-167
Tpm4	4.51855e-171	0.696457	0.924	0.74	7.68966e-167
Pdlim7	2.81243e-169	0.667435	0.645	0.303	4.7862e-165
Myh9	1.11436e-168	0.749769	0.857	0.622	1.89642e-164
Arf6	3.29729e-167	0.60766	0.97	0.866	5.61133e-163
F3	6.83277e-167	1.53703	0.831	0.564	1.1628e-162
Arpc2	1.41532e-165	0.583848	0.989	0.93	2.4086e-161
Tpst2	3.90247e-164	0.829886	0.758	0.465	6.64123e-160
Csnk1e	3.40093e-162	0.636756	0.826	0.543	5.78771e-158
Cxcl16	1.88506e-159	0.673171	0.632	0.304	3.20799e-155
Cyr61	1.96075e-159	1.25829	0.904	0.705	3.33681e-155
Grpel2	7.10533e-159	0.656637	0.767	0.463	1.20918e-154
Baz1a	1.52866e-154	0.63526	0.783	0.492	2.60147e-150
Fhl2	6.48788e-153	0.610523	0.395	0.112	1.10411e-148
Rap2b	4.78198e-150	0.665413	0.63	0.301	8.13798e-146
Noct	6.62026e-150	0.729279	0.818	0.498	1.12664e-145
Tgif1	1.61688e-147	0.656847	0.965	0.826	2.75161e-143
Baiap2	9.11486e-144	0.675246	0.762	0.489	1.55117e-139
Cotl1	1.78298e-142	0.817604	0.932	0.825	3.03428e-138
Eif1	1.59669e-141	0.432161	1	1	2.71725e-137
Iqgap1	1.68271e-141	0.603216	0.95	0.837	2.86363e-137
Timp3	2.01312e-141	0.558455	0.371	0.101	3.42592e-137
Kras	1.74666e-140	0.614712	0.867	0.658	2.97246e-136
Map7d1	4.38293e-138	0.605854	0.713	0.411	7.45887e-134
Nav2	5.65076e-138	0.551394	0.659	0.329	9.61647e-134
Hmga1b	1.39367e-137	0.46806	0.475	0.184	2.37175e-133
Cttnbp2nl	1.71975e-137	0.505131	0.649	0.33	2.92668e-133
S100a11	1.83879e-137	0.472142	1	0.996	3.12926e-133
Sdc4	5.11451e-137	0.80835	0.999	0.983	8.70387e-133
Tuba1c	9.71214e-137	0.688654	0.958	0.841	1.65281e-132
Spag9	1.70791e-136	0.571033	0.783	0.513	2.90652e-132
Eif5	1.88325e-136	0.579775	0.985	0.93	3.20491e-132
Vps37b	9.54209e-136	0.658684	0.748	0.467	1.62387e-131
Emp2	1.2971e-134	0.591469	0.887	0.675	2.2074e-130
Tpm2	3.96848e-134	0.666495	0.544	0.232	6.75357e-130
Nfkbia	6.88903e-133	1.09338	0.891	0.744	1.17238e-128
Klf6	1.5838e-131	0.772079	0.991	0.925	2.69532e-127
Ube2d3	6.67414e-131	0.439735	0.999	0.986	1.13581e-126
Mirt1	2.05186e-130	0.348887	0.253	0.049	3.49185e-126
Denr	3.61367e-130	0.82345	0.902	0.791	6.14975e-126
Top1	3.78901e-130	0.635715	0.966	0.896	6.44814e-126
Actb	7.91503e-129	0.874497	0.999	0.998	1.34698e-124
Wdr1	9.00408e-129	0.572867	0.889	0.722	1.53231e-124
Sfn	1.14086e-127	0.851936	0.992	0.925	1.94151e-123
Rhoc	2.70932e-125	0.570042	0.982	0.913	4.61073e-121
Cdcp1	1.89186e-124	0.54337	0.677	0.403	3.21957e-120
Cavin3	3.14186e-124	0.722321	0.633	0.338	5.34682e-120
Cd44	6.17508e-123	0.612252	0.789	0.568	1.05087e-118
Pacsin3	3.06616e-122	0.479455	0.702	0.413	5.21799e-118
Atp2b1	6.21646e-122	0.614126	0.882	0.699	1.05792e-117
Itgav	9.49806e-122	0.555233	0.699	0.426	1.61638e-117
Cd68	3.80271e-119	0.416612	0.402	0.141	6.47144e-115
Krt19	4.36341e-119	1.23018	0.717	0.45	7.42565e-115
Rock2	5.90667e-119	0.511227	0.702	0.425	1.0052e-114
Zbtb7a	1.08149e-118	0.534932	0.807	0.564	1.84048e-114
Tpm1	2.44923e-118	0.716106	0.943	0.868	4.1681e-114
Slpi	3.67429e-118	2.11521	0.639	0.379	6.25291e-114
Card19	9.45488e-118	0.558651	0.794	0.55	1.60903e-113
Rab11a	2.00244e-117	0.534046	0.957	0.864	3.40774e-113
Atf4	5.43633e-117	0.530142	0.96	0.857	9.25155e-113
Zyx	8.26663e-117	0.565475	0.788	0.533	1.40682e-112
Ctsl	9.85949e-117	0.725567	0.973	0.89	1.67789e-112
Elf3	1.41858e-116	0.506619	0.448	0.181	2.41414e-112
Tjp2	2.68297e-115	0.474923	0.626	0.348	4.56588e-111
Jup	5.81061e-115	0.499352	0.94	0.841	9.88849e-111
Gprc5a	6.88196e-115	0.368534	0.359	0.117	1.17117e-110
Ets1	3.22541e-114	0.309049	0.35	0.109	5.48901e-110
Lad1	2.08956e-112	0.519394	0.667	0.395	3.55602e-108
Sfr1	1.11921e-111	0.489679	0.937	0.848	1.90467e-107
Ppp1r15a	1.18051e-111	0.535569	0.77	0.519	2.00899e-107
Trim47	4.31358e-111	0.502961	0.701	0.413	7.34085e-107
Fam104a	9.51786e-111	0.480978	0.926	0.832	1.61975e-106
Rab11fip1	2.33307e-110	0.439177	0.587	0.31	3.97042e-106
Wnt5b	5.98146e-110	0.500958	0.495	0.22	1.01792e-105
Capn2	1.12965e-109	0.478088	0.637	0.368	1.92244e-105
Klf13	4.34279e-109	0.559344	0.859	0.654	7.39056e-105
Pfn1	1.37191e-108	0.474179	0.999	1	2.33472e-104
Maff	1.66981e-108	0.645698	0.725	0.449	2.84168e-104
Gch1	4.50443e-108	0.576122	0.782	0.536	7.66564e-104
Eif4a1	1.87444e-107	0.418801	1	0.997	3.18993e-103
Bcl10	2.40911e-107	0.472225	0.849	0.668	4.09982e-103
Arl8a	2.6485e-107	0.466462	0.701	0.432	4.50721e-103
Tpm3	2.95034e-107	0.468058	0.959	0.877	5.02089e-103
Tead1	5.16425e-107	0.44699	0.545	0.271	8.78852e-103
Csrp1	3.28302e-106	0.772457	0.938	0.836	5.58704e-102
Lif	3.8104e-106	0.39418	0.287	0.079	6.48454e-102
Psmd8	7.8533e-106	0.523041	0.919	0.845	1.33647e-101
Ywhah	4.91219e-104	0.535975	0.959	0.864	8.35956e-100
Ppp1r2	1.27901e-103	0.538966	0.844	0.678	2.17662e-99
G3bp1	1.50737e-102	0.529114	0.871	0.713	2.56523e-98
Tpbg	4.75077e-102	0.342788	0.426	0.176	8.08486e-98
Ndrg1	6.63384e-102	0.557021	0.839	0.575	1.12895e-97
Hsp90aa1	1.28148e-101	0.501857	0.998	0.994	2.18082e-97
Trip10	5.08278e-100	0.412646	0.554	0.295	8.64988e-96
Pim1	3.41781e-99	0.72658	0.572	0.326	5.81643e-95
Vcl	4.70285e-99	0.457397	0.645	0.391	8.00331e-95
Smurf2	4.96845e-99	0.409559	0.495	0.241	8.45531e-95
Rras2	1.95545e-98	0.463194	0.602	0.348	3.32778e-94
Wwtr1	8.36031e-98	0.463391	0.811	0.587	1.42276e-93
Tmem43	1.28812e-97	0.381741	0.549	0.287	2.19212e-93
Ube2f	1.54951e-97	0.46147	0.863	0.691	2.63696e-93
Ehbp1l1	3.76582e-97	0.252426	0.302	0.093	6.40867e-93
Myo1e	4.2939e-97	0.47269	0.754	0.51	7.30735e-93
Pfdn2	1.13377e-96	0.4023	0.956	0.894	1.92945e-92
Gng5	2.97594e-96	0.371997	0.999	0.997	5.06446e-92
Fam83h	1.63572e-95	0.366615	0.521	0.258	2.78366e-91
Stx3	1.05734e-94	0.423996	0.721	0.466	1.79938e-90
Hilpda	1.96816e-94	1.02985	0.656	0.414	3.34941e-90
Prr13	7.118e-94	0.537739	0.904	0.805	1.21134e-89
Tmsb10	6.88375e-93	0.454802	0.999	0.969	1.17148e-88
Irf6	1.55478e-92	0.412724	0.577	0.322	2.64593e-88
Cp	8.45166e-92	0.536306	0.836	0.579	1.4383e-87
Ndfip2	6.1393e-91	0.454158	0.919	0.821	1.04479e-86
Fstl3	1.01649e-90	0.308906	0.357	0.135	1.72986e-86
Igsf3	1.03841e-89	0.397386	0.61	0.357	1.76717e-85
Bcar1	1.53087e-88	0.413781	0.645	0.397	2.60524e-84
Ppl	1.58476e-88	0.271791	0.352	0.131	2.69694e-84
Spp1	5.87648e-88	1.24624	0.934	0.89	1.00006e-83
Fam129b	1.71338e-87	0.439989	0.786	0.594	2.91583e-83
Rab11fip5	3.81637e-87	0.352355	0.553	0.295	6.4947e-83
Pgf	5.51017e-87	1.34551	0.544	0.314	9.37721e-83
Ube2n	1.2538e-86	0.433984	0.9	0.788	2.13372e-82
Lysmd2	1.70652e-86	0.381619	0.478	0.235	2.90415e-82
Agfg1	5.32221e-86	0.394056	0.588	0.351	9.05734e-82
U2af1	7.89605e-86	0.434205	0.918	0.805	1.34375e-81
Ctnna1	8.91336e-86	0.419348	0.867	0.73	1.51688e-81
Wee1	1.03489e-85	0.442511	0.617	0.371	1.76118e-81
Flna	1.31944e-85	0.446586	0.601	0.361	2.24542e-81
Mboat1	3.02663e-85	0.33351	0.456	0.218	5.15073e-81
Cd9	3.6747e-85	0.384842	0.999	0.997	6.2536e-81
Dot1l	4.13219e-85	0.352843	0.52	0.278	7.03216e-81
Slc35e4	4.70172e-85	0.407492	0.578	0.338	8.00138e-81
Actn4	5.68542e-85	0.396826	0.995	0.974	9.67545e-81
Plec	2.16445e-84	0.472092	0.706	0.48	3.68346e-80
Met	5.19582e-84	0.35508	0.444	0.212	8.84225e-80
Ets2	1.40193e-83	0.45612	0.788	0.577	2.38581e-79
Lrrfip2	4.56005e-83	0.385178	0.605	0.368	7.7603e-79
Myl6	5.70464e-83	0.340126	0.999	0.999	9.70815e-79
Cdkn1a	8.4076e-83	0.541101	0.85	0.617	1.43081e-78
Mafg	9.20668e-83	0.453815	0.81	0.633	1.56679e-78
Rasa2	9.50898e-83	0.274647	0.413	0.183	1.61824e-78
Tubb5	1.7423e-82	0.333017	0.949	0.807	2.96504e-78
Ywhag	8.24026e-82	0.447926	0.89	0.728	1.40233e-77
Coq10b	1.08346e-81	0.404323	0.802	0.59	1.84383e-77
2021-09-11	1.62963e-81	0.380744	0.566	0.332	2.77331e-77
Cast	1.24628e-80	0.427709	0.795	0.605	2.12092e-76
Cgref1	5.40467e-80	0.292389	0.295	0.106	9.19767e-76
Piezo1	1.11485e-79	0.35727	0.532	0.298	1.89725e-75
Tmbim1	1.28977e-79	0.391671	0.877	0.738	2.19492e-75
Pdlim4	2.04651e-79	0.536305	0.653	0.419	3.48275e-75
Rhov	4.29369e-79	0.427598	0.529	0.29	7.30701e-75
Pip5k1a	1.67135e-78	0.362303	0.602	0.372	2.8443e-74
Capg	5.85807e-78	0.448856	0.815	0.612	9.96926e-74
Cfl2	3.78568e-77	0.40374	0.826	0.67	6.44247e-73
Slc2a1	4.37391e-77	0.552776	0.936	0.812	7.44352e-73
Nectin2	5.32204e-77	0.424252	0.665	0.467	9.05706e-73
Acer3	6.41377e-77	0.272716	0.405	0.185	1.09149e-72
Samd4b	1.45316e-76	0.357266	0.673	0.461	2.47299e-72
Kifc3	2.21671e-76	0.310864	0.44	0.213	3.7724e-72
Relb	2.78805e-76	0.320267	0.508	0.273	4.7447e-72
Ano6	4.9922e-76	0.319265	0.47	0.241	8.49572e-72
Mgat4b	7.55505e-76	0.376114	0.49	0.265	1.28572e-71
Zc3h15	5.54097e-75	0.407563	0.916	0.839	9.42963e-71
Cltb	3.22963e-74	0.4303	0.901	0.812	5.49618e-70
Chic2	5.18254e-74	0.403283	0.891	0.773	8.81965e-70
Osbpl3	1.39606e-73	0.284554	0.321	0.128	2.37582e-69
Afdn	1.44549e-73	0.382645	0.652	0.446	2.45993e-69
Cyba	8.79824e-73	0.440935	0.598	0.369	1.49728e-68
S100a14	1.43801e-72	0.411928	0.338	0.142	2.44721e-68
Trp53i11	1.82819e-72	0.267874	0.355	0.151	3.11122e-68
Kif5b	2.25271e-72	0.40928	0.912	0.815	3.83367e-68
Mark3	3.0045e-72	0.396092	0.701	0.498	5.11305e-68
Plekhg3	5.28814e-72	0.303423	0.462	0.241	8.99936e-68
Kmt5a	1.37681e-71	0.431879	0.811	0.678	2.34306e-67
Cfl1	2.63473e-71	0.374233	0.997	0.991	4.48378e-67
Vezt	3.43228e-71	0.314394	0.484	0.261	5.84106e-67
Cep83	5.58999e-71	0.288862	0.417	0.206	9.51305e-67
Tuft1	7.29276e-71	0.339262	0.443	0.227	1.24108e-66
Cap1	2.88775e-70	0.373064	0.816	0.686	4.91437e-66
Klf7	5.55175e-70	0.437897	0.544	0.324	9.44797e-66
Sh3glb1	1.00608e-69	0.352233	0.915	0.81	1.71215e-65
Pdcl3	1.31722e-69	0.406939	0.821	0.684	2.24164e-65
Prkci	3.21826e-68	0.335156	0.505	0.292	5.47684e-64
2021-09-09	5.7978e-68	0.398121	0.568	0.362	9.8667e-64
Rab7b	6.34427e-68	0.326006	0.434	0.223	1.07967e-63
Cebpg	6.91726e-68	0.347773	0.753	0.568	1.17718e-63
Mfge8	1.59448e-67	0.334661	0.784	0.535	2.71349e-63
Itsn2	3.26485e-67	0.346108	0.601	0.394	5.55612e-63
Ifrd1	2.07244e-66	0.713374	0.86	0.743	3.52688e-62
Zwint	3.86099e-66	0.379412	0.704	0.514	6.57063e-62
Mapre1	7.33079e-66	0.360364	0.822	0.677	1.24755e-61
Usp43	9.46244e-66	0.270112	0.357	0.163	1.61032e-61
Bri3	1.60545e-65	0.355228	0.946	0.877	2.73215e-61
Nes	3.70469e-65	0.503844	0.581	0.356	6.30464e-61
Bcl2l1	4.65802e-65	0.397597	0.691	0.499	7.92702e-61
Rnh1	1.57747e-64	0.330891	0.97	0.951	2.68454e-60
Wfdc2	5.9708e-64	0.702934	0.335	0.15	1.01611e-59
Rhbdf1	6.70891e-64	0.274394	0.439	0.235	1.14172e-59
Cldn3	1.30967e-63	0.588019	0.985	0.97	2.2288e-59
Erc1	2.87978e-63	0.337202	0.575	0.361	4.9008e-59
Pkp2	3.70138e-63	0.310245	0.537	0.328	6.29901e-59
Smtn	3.93021e-63	0.320407	0.486	0.279	6.68843e-59
Cxcl1	7.48232e-63	1.4573	0.486	0.292	1.27334e-58
Plin2	8.1752e-63	0.687168	0.957	0.909	1.39126e-58
Tes	7.72955e-62	0.346978	0.655	0.459	1.31541e-57
Cyth2	1.05029e-61	0.344719	0.669	0.489	1.78738e-57
Rpl22l1	1.07059e-61	0.428856	0.999	0.996	1.82193e-57
Ezr	1.94264e-61	0.454952	0.924	0.849	3.30599e-57
Ier5	2.81467e-61	0.496367	0.915	0.818	4.79001e-57
Map2k4	5.89073e-61	0.256661	0.411	0.213	1.00248e-56
Cgn	6.14798e-61	0.301494	0.448	0.243	1.04626e-56
Eif2s2	6.64139e-61	0.339399	0.994	0.977	1.13023e-56
Gnai2	7.45121e-61	0.310969	0.98	0.949	1.26805e-56
Tubb4b	3.44842e-60	0.395217	0.902	0.782	5.86852e-56
Swap70	5.04598e-60	0.310365	0.463	0.259	8.58725e-56
Eif4a2	5.57355e-60	0.3822	0.913	0.833	9.48506e-56
Arl6ip5	1.02081e-59	0.363541	0.868	0.764	1.73721e-55
Pkp3	1.21066e-59	0.346059	0.705	0.522	2.0603e-55
Bik	2.6194e-59	0.374906	0.446	0.251	4.45769e-55
Ddah2	2.8034e-59	0.362879	0.801	0.63	4.77082e-55
Arpc5	3.62184e-59	0.346663	0.938	0.904	6.16364e-55
Lsr	4.45856e-59	0.337124	0.834	0.687	7.58757e-55
Spry2	4.73846e-59	0.581972	0.626	0.43	8.06392e-55
Eif5b	5.88692e-59	0.325784	0.985	0.967	1.00184e-54
Rac1	1.24282e-58	0.320682	0.977	0.939	2.11503e-54
Crb3	1.28856e-58	0.387586	0.795	0.64	2.19288e-54
Serpinb5	2.418e-58	0.374678	0.836	0.676	4.11496e-54
Por	3.8135e-58	0.332046	0.598	0.4	6.48981e-54
Rsrc2	4.37912e-58	0.398282	0.89	0.807	7.45239e-54
Syne2	8.24546e-58	0.260249	0.388	0.198	1.40321e-53
Svil	2.24866e-57	0.329765	0.589	0.388	3.82678e-53
Tnk2	2.30533e-57	0.339252	0.575	0.377	3.92321e-53
Tnfaip1	3.92608e-57	0.307446	0.668	0.471	6.68139e-53
Zc3h12a	7.15941e-57	0.369111	0.459	0.267	1.21839e-52
Cystm1	1.24074e-56	0.319062	0.987	0.968	2.11149e-52
Aebp1	6.939e-56	0.268078	0.294	0.126	1.18088e-51
Ptges	7.97557e-56	0.456889	0.469	0.273	1.35728e-51
Ktn1	8.76706e-56	0.335354	0.837	0.706	1.49198e-51
Tsc22d4	1.28454e-55	0.322621	0.594	0.399	2.18603e-51
Pabpc1	3.73794e-55	0.330432	0.996	0.985	6.36122e-51
Ubap1	4.30739e-55	0.302938	0.508	0.322	7.33031e-51
Myof	4.60596e-55	0.29537	0.486	0.295	7.83843e-51
Ldlr	6.54042e-55	0.279217	0.413	0.219	1.11305e-50
Cdv3	7.04813e-55	0.351791	0.743	0.585	1.19945e-50
Tln1	1.27589e-54	0.309512	0.659	0.48	2.1713e-50
Nfkb1	1.32664e-54	0.356572	0.578	0.397	2.25768e-50
Sgk1	1.95248e-54	0.508721	0.685	0.5	3.32273e-50
Mcl1	8.75716e-54	0.4268	0.906	0.84	1.49029e-49
Mcub.1	9.59387e-54	0.45886	0.273	0.114	1.63268e-49
Gadd45b	1.23994e-53	0.395795	0.514	0.313	2.11013e-49
Ankrd11	1.34807e-53	0.343825	0.817	0.673	2.29415e-49
Cdc42ep3	3.46271e-53	0.385975	0.819	0.662	5.89283e-49
Cd14	3.98545e-53	0.579487	0.855	0.7	6.78243e-49
Diaph1	6.53895e-53	0.288165	0.51	0.323	1.1128e-48
Coro1c	2.4195e-52	0.284814	0.509	0.315	4.11751e-48
Plp2	3.20204e-52	0.330425	0.886	0.777	5.44924e-48
Vat1	4.92477e-52	0.331058	0.683	0.515	8.38098e-48
Itgb1	7.39046e-52	0.337746	0.829	0.706	1.25771e-47
Ptbp3	8.03272e-52	0.313565	0.752	0.58	1.36701e-47
Vmp1	1.8068e-51	0.377912	0.748	0.623	3.07481e-47
Pmepa1	2.31837e-51	0.365409	0.954	0.863	3.9454e-47
Tmem120a	2.45936e-51	0.293193	0.523	0.336	4.18534e-47
Grb2	1.10283e-50	0.302947	0.686	0.519	1.87679e-46
Rras	1.46176e-50	0.307257	0.599	0.417	2.48763e-46
Cd24a	3.05348e-50	0.362311	0.988	0.971	5.19641e-46
Wsb2	3.44847e-50	0.312502	0.622	0.443	5.8686e-46
Mvp	3.92891e-50	0.323351	0.718	0.552	6.68621e-46
Ubxn4	1.17349e-49	0.308424	0.943	0.9	1.99704e-45
Sptlc2	1.65564e-49	0.265896	0.522	0.332	2.81757e-45
Sertad2	1.71729e-49	0.38588	0.711	0.575	2.92248e-45
Rnf11	2.08051e-49	0.350873	0.843	0.764	3.54062e-45
Wdfy1	2.15879e-49	0.301578	0.65	0.472	3.67383e-45
Dusp3	2.20869e-49	0.285561	0.515	0.328	3.75875e-45
Arhgdia	3.65577e-49	0.336132	0.895	0.827	6.22138e-45
Glrx	3.84222e-49	0.602069	0.788	0.677	6.53869e-45
Slc44a1	4.46733e-49	0.27498	0.589	0.403	7.60251e-45
Plk3	6.86859e-49	0.269064	0.406	0.224	1.1689e-44
Hdgf	7.27665e-49	0.309729	0.942	0.897	1.23834e-44
Ctsb	1.11886e-48	0.327906	0.992	0.984	1.90407e-44
Rala	1.69467e-48	0.308896	0.847	0.744	2.88399e-44
Slc20a1	2.11102e-48	0.384968	0.664	0.489	3.59253e-44
Nfkbiz	2.32749e-48	0.403911	0.525	0.346	3.96092e-44
Ube2b	3.16837e-48	0.324113	0.942	0.903	5.39194e-44
Ier3	4.22596e-48	0.479951	0.968	0.899	7.19174e-44
Cttn	4.51779e-48	0.298682	0.821	0.702	7.68837e-44
Mdfi	1.55052e-47	0.334784	0.772	0.615	2.63868e-43
Ehd4	1.62404e-47	0.326463	0.861	0.778	2.76379e-43
Reep3	1.95012e-47	0.30856	0.636	0.476	3.31871e-43
Prpf38b	2.33755e-47	0.315108	0.737	0.6	3.97804e-43
Anxa7	2.47809e-47	0.304503	0.87	0.764	4.21722e-43
Trim16	6.54479e-47	0.254717	0.392	0.218	1.11379e-42
Hcar2	1.41815e-46	0.376512	0.385	0.214	2.41341e-42
Arpc1b	3.2088e-46	0.339773	0.965	0.914	5.46074e-42
Mast4	3.34748e-46	0.397816	0.794	0.66	5.69675e-42
Sf3b1	4.57572e-46	0.30786	0.954	0.905	7.78696e-42
Pitpna	6.47874e-46	0.318666	0.901	0.852	1.10255e-41
Cdk9	9.22531e-46	0.281626	0.678	0.531	1.56996e-41
Nisch	9.8643e-46	0.31594	0.78	0.663	1.67871e-41
Fgfr1	1.15975e-45	0.264796	0.764	0.604	1.97367e-41
Prrg4	1.16716e-45	0.282663	0.367	0.201	1.98628e-41
Myadm	1.18908e-45	0.253783	0.367	0.204	2.02357e-41
Crk	1.79247e-45	0.285199	0.651	0.49	3.05042e-41
Sbds	2.75229e-45	0.314505	0.732	0.601	4.68384e-41
Pkn2	3.06008e-45	0.287896	0.681	0.536	5.20765e-41
Acbd3	3.06906e-45	0.296396	0.641	0.482	5.22293e-41
Pafah1b1	3.73573e-45	0.294519	0.897	0.825	6.35746e-41
Thbs1	4.29978e-45	0.530979	0.61	0.43	7.31736e-41
F11r	6.75122e-45	0.292614	0.848	0.742	1.14892e-40
Gsn	1.1957e-44	0.276626	0.429	0.26	2.03485e-40
Prkcd	1.3961e-44	0.25053	0.491	0.315	2.37589e-40
Arhgef5	1.56098e-44	0.302322	0.568	0.403	2.65648e-40
Akirin2	1.81911e-44	0.292886	0.644	0.49	3.09576e-40
Dusp14	3.23222e-44	0.250539	0.411	0.237	5.50059e-40
Itpkc	3.25549e-44	0.33843	0.575	0.382	5.5402e-40
Plk2	3.38637e-44	0.39882	0.529	0.355	5.76292e-40
Rassf1	3.97601e-44	0.384606	0.763	0.653	6.76637e-40
Rab22a	4.83313e-44	0.26642	0.584	0.415	8.22502e-40
Flnb	6.12871e-44	0.35191	0.589	0.449	1.04298e-39
Katnbl1	6.22379e-44	0.251102	0.468	0.297	1.05916e-39
Irx3	6.61806e-44	0.386759	0.796	0.69	1.12626e-39
Mprip	1.0235e-43	0.257197	0.565	0.396	1.7418e-39
Dnajc21	1.25137e-43	0.279143	0.509	0.34	2.12958e-39
Phf23	1.5669e-43	0.256994	0.502	0.329	2.66655e-39
Pea15a	1.58382e-43	0.261655	0.734	0.571	2.69535e-39
Pvr	1.59261e-43	0.256861	0.48	0.306	2.71031e-39
4930523C07Rik	2.12916e-43	0.312241	0.512	0.327	3.62341e-39
Ccnl1	5.22072e-43	0.315594	0.833	0.715	8.88462e-39
Pdcd10	6.47249e-43	0.28359	0.783	0.678	1.10149e-38
Chmp2b	1.16873e-42	0.267519	0.819	0.697	1.98894e-38
Lims1	2.37015e-42	0.319095	0.623	0.472	4.03353e-38
Morf4l2	7.76878e-42	0.280328	0.945	0.898	1.32209e-37
Prss22	8.36011e-42	0.422017	0.42	0.242	1.42272e-37
Ubc	1.18144e-41	0.379413	0.999	0.991	2.01058e-37
Cryab	1.58746e-41	0.567258	0.397	0.238	2.70155e-37
Irf2bpl	2.23046e-41	0.348649	0.843	0.742	3.79579e-37
Atp6v1b2	3.83806e-41	0.275946	0.535	0.38	6.5316e-37
Csnk1d	4.08735e-41	0.267505	0.671	0.525	6.95585e-37
Myc	1.34232e-40	0.276126	0.486	0.314	2.28437e-36
Mat2a	4.34731e-40	0.293154	0.568	0.408	7.39825e-36
Pak2	5.36775e-40	0.26196	0.696	0.558	9.13484e-36
Daam1	5.69105e-40	0.298162	0.562	0.405	9.68503e-36
Kcmf1	6.70656e-40	0.250728	0.79	0.675	1.14132e-35
Pls3	2.15828e-39	0.308009	0.561	0.398	3.67297e-35
Tanc2	3.18713e-39	0.268183	0.513	0.353	5.42385e-35
Lzts2	3.35325e-39	0.264164	0.603	0.448	5.70657e-35
Srxn1	4.22198e-39	0.312137	0.484	0.321	7.18496e-35
Psmd11	1.98059e-38	0.29386	0.879	0.805	3.37057e-34
Nmt2	1.991e-38	0.2506	0.514	0.353	3.38828e-34
Actr2	3.08539e-38	0.278586	0.71	0.592	5.25072e-34
Ocln	4.72997e-38	0.261279	0.522	0.356	8.04947e-34
Oser1	5.52526e-38	0.279693	0.701	0.558	9.40289e-34
Gnl3	1.15765e-37	0.287038	0.765	0.639	1.97008e-33
Nus1	1.85407e-37	0.256868	0.694	0.559	3.15526e-33
BC005561	2.06064e-37	0.272519	0.718	0.583	3.5068e-33
Rela	2.2238e-37	0.260761	0.568	0.415	3.78446e-33
Rbm25	2.39432e-37	0.267866	0.926	0.884	4.07466e-33
Ltf	3.25528e-37	0.578417	0.467	0.31	5.53984e-33
Smad7	3.68863e-37	0.274866	0.451	0.295	6.2773e-33
Zmiz1	5.91518e-37	0.26788	0.643	0.504	1.00665e-32
Trip6	1.01798e-36	0.252553	0.601	0.432	1.7324e-32
Ppp2r2a	2.23407e-36	0.258751	0.697	0.575	3.80195e-32
Eif1a	4.37643e-36	0.251547	0.882	0.799	7.44781e-32
Acot9	4.49918e-36	0.27846	0.59	0.449	7.65671e-32
Gm47283	5.36558e-36	0.305723	0.863	0.785	9.13114e-32
Cltc	5.47285e-36	0.266344	0.673	0.559	9.3137e-32
Hsp90ab1	9.31658e-36	0.255884	0.999	1	1.5855e-31
Txnrd1	9.55775e-36	0.273352	0.666	0.523	1.62654e-31
Gtpbp4	3.09888e-35	0.259876	0.72	0.605	5.27367e-31
Timp2	3.85408e-35	0.413462	0.624	0.494	6.55888e-31
Eif3a	4.38131e-35	0.27328	0.9	0.844	7.45612e-31
Epha2	5.63122e-35	0.251998	0.427	0.276	9.58321e-31
Capns1	8.38037e-35	0.267457	0.997	0.99	1.42617e-30
Foxn3	1.04223e-34	0.288254	0.6	0.456	1.77367e-30
S100a13	3.54272e-34	0.346538	0.876	0.823	6.02901e-30
Rab6a	4.75503e-34	0.252712	0.742	0.641	8.09211e-30
Tmod3	4.83244e-34	0.252269	0.687	0.557	8.22385e-30
Eva1b	5.00844e-34	0.298851	0.569	0.42	8.52336e-30
Pdcd6	5.51348e-34	0.257459	0.893	0.861	9.38284e-30
Tmsb4x	6.46929e-34	0.373089	0.999	0.999	1.10094e-29
Trp53	9.04043e-34	0.272074	0.682	0.554	1.5385e-29
Bzw1	1.56417e-33	0.256701	0.836	0.754	2.66191e-29
Nabp1	1.63986e-33	0.279526	0.554	0.408	2.79071e-29
Sox9	2.81286e-33	0.382681	0.837	0.779	4.78693e-29
Cnn3	3.73027e-33	0.263573	0.867	0.779	6.34817e-29
Naa20	4.2174e-33	0.270209	0.57	0.442	7.17718e-29
Lrrc8a	5.75499e-33	0.309309	0.582	0.441	9.79384e-29
Crabp2	9.57921e-33	0.324389	0.866	0.797	1.63019e-28
Mpp6	1.18619e-32	0.283854	0.645	0.529	2.01866e-28
Rab10	1.30791e-32	0.255979	0.907	0.847	2.2258e-28
Bhlhe41	7.21984e-32	0.415898	0.518	0.369	1.22867e-27
Dusp7	1.14318e-31	0.265293	0.571	0.422	1.94547e-27
Cldn1	1.26814e-31	0.411408	0.671	0.556	2.15812e-27
Sat1	3.82899e-31	0.331081	0.978	0.968	6.51617e-27
Scaf11	4.39307e-31	0.254786	0.739	0.634	7.47612e-27
Phlda3	5.38236e-31	0.281663	0.404	0.262	9.1597e-27
Kdm6b	1.1813e-30	0.275751	0.663	0.54	2.01034e-26
Hes1	1.59912e-30	0.37211	0.756	0.649	2.72138e-26
Srrm2	4.20457e-30	0.261805	0.931	0.888	7.15534e-26
Dst	5.84965e-30	0.259709	0.605	0.459	9.95493e-26
Creb5	8.24326e-30	0.295561	0.457	0.311	1.40284e-25
Irx5	4.52283e-29	0.323254	0.724	0.625	7.69695e-25
Pbx1	7.86209e-28	0.271778	0.574	0.448	1.33797e-23
Ptp4a2	2.94636e-27	0.261128	0.825	0.769	5.01412e-23
Klf4	3.05598e-27	0.259598	0.413	0.278	5.20066e-23
Crip1	1.54963e-26	0.772973	0.793	0.725	2.63717e-22
Las1l	3.82357e-25	0.306356	0.819	0.734	6.50695e-21
Ppif	1.18789e-24	0.417769	0.345	0.239	2.02156e-20
Wfdc3	1.53252e-24	0.380649	0.47	0.336	2.60804e-20
Tiparp	1.5445e-24	0.326938	0.439	0.32	2.62843e-20
Car2	9.46265e-24	0.644481	0.519	0.412	1.61035e-19
Arid5b	2.45472e-23	0.262829	0.597	0.485	4.17744e-19
Ftl1	7.52448e-23	0.262137	1	1	1.28052e-18
Errfi1	9.05134e-23	0.313042	0.95	0.919	1.54036e-18
Marcksl1	3.70797e-21	0.298999	0.94	0.901	6.31023e-17
Dusp1	1.22203e-20	0.309495	0.545	0.431	2.07964e-16
Csf1	1.22613e-18	0.379864	0.318	0.226	2.08662e-14
Map3k8	1.29018e-18	0.259408	0.529	0.416	2.19564e-14
Zfp36l2	3.14625e-17	0.255255	0.694	0.603	5.35429e-13
Hspa1a	9.63853e-16	0.453221	0.728	0.641	1.64029e-11
Dmkn	1.51777e-12	0.264741	0.438	0.342	2.58294e-08
