# Supplementary material for: Single-cell transcriptomics reveal the heterogeneity and dynamic of cancer stem-like cells during breast tumor progression
Source: Cell Death Dis. 2021 Oct 21;12(11):979. doi: 10.1038/s41419-021-04261-y (PMC8531288; doi:10.1038/s41419-021-04261-y)
Supplement: Supplementary file 11 — Table S6 [file 41419_2021_4261_MOESM11_ESM.xls]

## Sheet: WGCNA.results-1
rownames(variable.counts)	net$colors	meanK	kMEMEturquoise	kMEMEred	kMEMEyellow	kMEMEbrown	kMEMEblue	kMEMEgreen	kMEMEgrey
Dbi	Dbi	blue	1.21994	-0.301146	0.254882	0.314511	0.148707	0.528618	0.17256	0.377101
Chchd10	Chchd10	blue	1.61436	-0.42546	0.524517	0.394631	0.0305075	0.55969	0.184244	0.367363
Slc25a5	Slc25a5	blue	1.55173	-0.206535	0.0978306	0.0559757	0.237354	0.548	0.524086	0.497708
Thrsp	Thrsp	blue	0.793596	-0.443106	0.297858	0.293538	0.113275	0.419544	0.113218	0.362703
Sec61b	Sec61b	blue	1.47107	-0.222495	0.208417	0.0125387	0.252482	0.525836	0.300747	0.42676
Nme1	Nme1	blue	1.37665	-0.121776	0.0842883	-0.0370385	0.219891	0.507869	0.47879	0.46194
Taldo1	Taldo1	blue	1.25406	-0.315356	0.454548	0.287668	-0.0218688	0.534064	0.169302	0.411214
Atp5g1	Atp5g1	blue	2.3905	-0.416378	0.327929	0.33051	0.185155	0.721909	0.39208	0.562527
Ndufb9	Ndufb9	blue	1.94567	-0.469455	0.587322	0.442726	0.00990841	0.608953	0.141307	0.421297
Mdh1	Mdh1	blue	1.26226	-0.397758	0.398708	0.451112	-0.0767115	0.531192	0.1434	0.437275
Tkt	Tkt	blue	0.690101	-0.268124	0.180553	0.258067	0.0681401	0.401035	0.173837	0.307747
Uqcr10	Uqcr10	blue	2.01764	-0.392657	0.268133	0.337537	0.155519	0.677316	0.372372	0.548105
Rps27l	Rps27l	blue	2.10739	-0.354627	0.460554	0.302831	0.191578	0.660373	0.26894	0.486745
Ndufc1	Ndufc1	blue	1.59904	-0.33053	0.268128	0.282096	0.154501	0.624896	0.331183	0.502768
Atp5o	Atp5o	blue	1.74583	-0.355078	0.251873	0.253023	0.269648	0.642696	0.363773	0.533772
Ppib	Ppib	blue	0.864889	-0.26904	0.229817	0.135848	0.0943603	0.447368	0.212595	0.388853
Prdx2	Prdx2	blue	1.21437	-0.276298	0.123473	0.206785	0.288487	0.525593	0.290675	0.499853
Prdx6	Prdx6	blue	0.59729	-0.309191	0.13686	0.320884	0.170478	0.349371	0.0981336	0.316506
Atp5c1	Atp5c1	blue	1.66802	-0.494853	0.356311	0.451027	0.235938	0.608731	0.250242	0.494626
Atp5k	Atp5k	blue	1.66691	-0.300613	0.133456	0.161732	0.233425	0.611772	0.423173	0.494163
Rexo2	Rexo2	blue	0.813683	-0.282378	0.384973	0.32005	-0.040415	0.426782	0.182892	0.369521
Spcs2	Spcs2	blue	0.71227	-0.311995	0.328226	0.31628	-0.0656735	0.345717	0.0632077	0.358977
Ndufv3	Ndufv3	blue	1.13786	-0.444297	0.392871	0.456586	0.032994	0.480203	0.0504487	0.357185
Cox5a	Cox5a	blue	1.12942	-0.0708421	0.0272023	-0.0511859	0.179889	0.457038	0.456163	0.422898
Lamtor4	Lamtor4	blue	1.01115	-0.401079	0.247574	0.429054	0.105411	0.474122	0.0901246	0.39251
Nop10	Nop10	blue	1.11877	-0.253853	0.131866	0.164007	0.207829	0.524582	0.404141	0.474411
Tecr	Tecr	blue	0.747029	-0.253885	0.237089	0.29875	0.0920497	0.423337	0.156515	0.385987
Uqcrq	Uqcrq	blue	1.00077	-0.140254	0.0945717	-0.048916	0.122441	0.441662	0.379626	0.382487
Uqcr11	Uqcr11	blue	2.2279	-0.437843	0.343324	0.423445	0.156663	0.680483	0.243318	0.483262
Minos1	Minos1	blue	1.27967	-0.266354	0.191225	0.183283	0.160811	0.560592	0.381111	0.470686
Ndufab1	Ndufab1	blue	1.26479	-0.303505	0.182416	0.214112	0.159177	0.551573	0.446055	0.520215
Psma7	Psma7	blue	1.04137	-0.261568	0.169424	0.130836	0.163573	0.51896	0.355182	0.526867
Smdt1	Smdt1	blue	0.960831	-0.270991	0.286467	0.195874	0.0139918	0.489311	0.261716	0.379859
Mpc2	Mpc2	blue	0.772757	-0.302145	0.344672	0.334131	-0.046553	0.427588	0.108161	0.332829
Tmem258	Tmem258	blue	0.718401	-0.21083	0.034228	0.111549	0.187924	0.38751	0.219758	0.339736
Ndufc2	Ndufc2	blue	1.06673	-0.332677	0.226566	0.307143	0.0868205	0.526382	0.276879	0.467288
Ndufa5	Ndufa5	blue	1.05921	-0.319901	0.198254	0.293376	0.0635265	0.510103	0.353812	0.460217
Ndufs6	Ndufs6	blue	1.16886	-0.283879	0.247656	0.203693	0.119069	0.542991	0.340315	0.451499
Fam213a	Fam213a	blue	0.651501	-0.254485	0.219265	0.212877	0.189158	0.365473	0.0878452	0.265176
Cyc1	Cyc1	blue	0.726045	-0.0719581	0.133206	0.0360651	0.0620238	0.383945	0.3491	0.365544
Park7	Park7	blue	1.01347	-0.294109	0.189057	0.299274	0.126427	0.509802	0.241394	0.438672
Tmem234	Tmem234	blue	0.69146	-0.296395	0.354352	0.282624	0.0437898	0.380704	0.12427	0.317674
Atp5f1	Atp5f1	blue	1.38434	-0.351396	0.303045	0.324536	0.137681	0.589308	0.324465	0.529132
Lamtor2	Lamtor2	blue	0.946151	-0.351418	0.314804	0.368988	0.0712121	0.47186	0.104841	0.36648
Ssr2	Ssr2	blue	0.69718	-0.195934	0.148322	0.144624	0.0999618	0.392035	0.186421	0.38714
Ndufb7	Ndufb7	blue	0.851918	-0.217868	0.0884181	0.151372	0.134176	0.472234	0.317262	0.443956
Ndufb8	Ndufb8	blue	1.45661	-0.307839	0.305662	0.279372	0.116936	0.601043	0.326113	0.481566
Sec61g	Sec61g	blue	0.960654	-0.2018	0.0458109	-0.0132472	0.203911	0.374465	0.281489	0.308464
Ndufa3	Ndufa3	blue	0.941968	-0.324981	0.179728	0.225942	0.157622	0.474074	0.195192	0.347454
Atp5g3	Atp5g3	blue	1.09237	-0.165733	0.0591242	0.106652	0.210396	0.500534	0.406765	0.438319
Ndufb4	Ndufb4	blue	1.02415	-0.2904	0.226235	0.286914	0.0852102	0.516024	0.259701	0.445982
Anapc13	Anapc13	blue	0.79818	-0.314698	0.144134	0.286588	0.186723	0.422873	0.156472	0.317444
Psma4	Psma4	blue	0.63689	-0.157313	0.0661147	0.165727	0.108405	0.389957	0.30252	0.465907
Uqcrc1	Uqcrc1	blue	0.665676	-0.110629	0.0744684	0.0964655	0.0968151	0.400319	0.291563	0.419995
Ndufb3	Ndufb3	blue	1.06205	-0.369183	0.294605	0.390779	0.0569929	0.508147	0.222193	0.424823
Cenpx	Cenpx	blue	1.05307	-0.344049	0.246586	0.311924	0.144761	0.51417	0.331479	0.413688
Ndufs5	Ndufs5	blue	1.1203	-0.286645	0.27566	0.279823	0.0529495	0.535741	0.279369	0.447511
Dpm3	Dpm3	blue	0.82244	-0.371618	0.314233	0.376451	0.0904818	0.418737	0.0910779	0.311548
Fdps	Fdps	blue	0.705394	-0.166617	0.193431	0.123987	0.0737592	0.401259	0.32454	0.369387
Cox7b	Cox7b	blue	1.4878	-0.342937	0.263758	0.296741	0.204384	0.587291	0.24108	0.44722
Ndufa11	Ndufa11	blue	0.702194	-0.170799	0.160056	0.148212	0.0319751	0.419472	0.253305	0.398271
Ndufb2	Ndufb2	blue	1.00396	-0.25709	0.295398	0.260111	0.0538191	0.496635	0.180296	0.367475
Ndufb11	Ndufb11	blue	1.22581	-0.400322	0.327614	0.376917	0.15832	0.530736	0.155233	0.382384
Ndufb6	Ndufb6	blue	0.884845	-0.197301	0.205756	0.155009	0.0925144	0.474442	0.284739	0.408204
Tmem147	Tmem147	blue	0.708828	-0.260762	0.236232	0.170467	0.0821842	0.428418	0.240354	0.398794
Ndufv2	Ndufv2	blue	0.943546	-0.38684	0.256252	0.337768	0.103212	0.489158	0.248984	0.455473
Swi5	Swi5	blue	0.651772	-0.14146	0.0261123	0.147351	0.131234	0.39361	0.284313	0.418653
Nol7	Nol7	blue	0.580011	-0.189481	0.0982173	0.173246	0.159739	0.345754	0.314989	0.354406
Ndufa12	Ndufa12	blue	1.00194	-0.26312	0.206395	0.273316	0.0865286	0.499281	0.280368	0.43178
2410015M20Rik	2410015M20Rik	blue	0.735098	-0.28326	0.226678	0.319145	0.114282	0.4183	0.13537	0.347802
Etfb	Etfb	blue	0.836411	-0.338689	0.230161	0.285345	0.0638404	0.468578	0.206286	0.404899
Atp5e	Atp5e	blue	1.74045	-0.289571	0.128464	0.128575	0.319397	0.606141	0.389558	0.464784
Cox14	Cox14	blue	0.618593	-0.291025	0.257794	0.290714	0.0254854	0.389329	0.145283	0.357823
Nans	Nans	blue	0.76957	-0.270223	0.321124	0.18993	0.0552845	0.426973	0.183436	0.341488
Mdh2	Mdh2	blue	0.646625	-0.0803071	0.01295	0.0526079	0.142454	0.369389	0.321238	0.398873
Cnpy2	Cnpy2	blue	0.592417	-0.342391	0.204041	0.322997	0.0857027	0.359288	0.0955802	0.338772
Ndufb5	Ndufb5	blue	1.01477	-0.324882	0.195487	0.251704	0.264718	0.49699	0.247722	0.388224
Selenof	Selenof	blue	0.669193	-0.221085	0.255217	0.235289	0.00747167	0.405254	0.140981	0.359378
Atp5a1	Atp5a1	blue	1.12915	-0.325066	0.238881	0.285527	0.179412	0.531728	0.281393	0.470758
Mrps21	Mrps21	blue	0.832747	-0.309379	0.196948	0.272154	0.155518	0.458415	0.201673	0.397801
Pebp1	Pebp1	blue	0.771145	-0.159872	0.113703	0.087437	0.203674	0.429453	0.254816	0.402017
2010107E04Rik	2010107E04Rik	blue	1.56476	-0.298283	0.219467	0.19577	0.237892	0.596897	0.355143	0.459552
Mrfap1	Mrfap1	blue	0.618529	-0.254374	0.117044	0.215102	0.158043	0.387485	0.305794	0.400477
Ndufs7	Ndufs7	blue	0.78667	-0.337631	0.241811	0.314056	0.0682509	0.45697	0.244347	0.431868
Atp5j	Atp5j	blue	1.66299	-0.376957	0.378316	0.402383	0.0294732	0.625644	0.288384	0.515697
Mrps24	Mrps24	blue	0.701914	-0.262654	0.126171	0.168044	0.159418	0.426445	0.30118	0.400327
Uqcrfs1	Uqcrfs1	blue	0.659911	-0.228204	0.200106	0.268408	0.191014	0.394973	0.208761	0.348623
Mrps14	Mrps14	blue	0.793098	-0.25793	0.205051	0.236925	0.0997932	0.459292	0.272	0.41623
Uqcrb	Uqcrb	blue	1.65387	-0.392932	0.331328	0.454891	0.058542	0.609233	0.26918	0.510776
Ndufs4	Ndufs4	blue	0.674062	-0.267938	0.18092	0.280753	0.107256	0.413241	0.189129	0.379628
Romo1	Romo1	blue	0.604348	-0.154388	0.0960989	0.120742	0.0962782	0.371311	0.149519	0.307484
Ndufa8	Ndufa8	blue	0.788318	-0.270252	0.158836	0.23541	0.133083	0.458915	0.272225	0.434148
Fkbp3	Fkbp3	blue	0.795464	-0.203252	0.0907272	0.161778	0.151823	0.418847	0.39003	0.434556
Mrpl42	Mrpl42	blue	0.907786	-0.255214	0.164042	0.223115	0.120581	0.460942	0.376295	0.427626
Atp5b	Atp5b	blue	1.49185	-0.276091	0.215229	0.267087	0.174745	0.585229	0.36406	0.545502
Idh3g	Idh3g	blue	0.590625	-0.278123	0.217555	0.261169	0.131353	0.36596	0.127722	0.321256
Naa38	Naa38	blue	0.565592	-0.226377	0.0338039	0.149932	0.173061	0.366204	0.254664	0.34772
Pomp	Pomp	blue	0.714028	-0.125352	0.153387	0.14406	0.0973412	0.41657	0.244568	0.377366
Ndufb10	Ndufb10	blue	0.5683	-0.242628	0.143952	0.207805	0.0820883	0.373219	0.175454	0.339043
Ndufs8	Ndufs8	blue	0.719675	-0.286465	0.209837	0.270312	0.0807533	0.43196	0.204711	0.385004
Pycr2	Pycr2	blue	0.83793	-0.327836	0.358875	0.335455	0.0791218	0.440203	0.143827	0.387279
Ndufa7	Ndufa7	blue	0.821967	-0.330777	0.250673	0.366462	0.14547	0.406883	0.0175803	0.295969
Cox5b	Cox5b	blue	1.3397	-0.29845	0.190255	0.243513	0.200433	0.56867	0.315202	0.457183
Slirp	Slirp	blue	0.557613	-0.170983	0.0423176	0.150249	0.144294	0.352202	0.27135	0.342663
Mrpl57	Mrpl57	blue	0.602742	-0.220549	0.140224	0.116922	0.121345	0.385099	0.299725	0.384823
Ppia	Ppia	blue	2.28106	-0.329994	0.107059	0.401263	0.256806	0.687886	0.48517	0.636707
Nedd8	Nedd8	blue	0.625088	-0.154919	0.0227449	0.131463	0.146191	0.381983	0.308191	0.403729
Phb	Phb	blue	0.617242	-0.210884	0.0635491	0.173001	0.147148	0.389959	0.286937	0.402359
Usmg5	Usmg5	blue	0.947169	-0.129592	0.054601	0.053097	0.188834	0.457182	0.279097	0.382879
Ndufs3	Ndufs3	blue	0.745205	-0.336794	0.221692	0.286738	0.101999	0.437575	0.2188	0.405383
Commd3	Commd3	blue	0.525573	-0.284267	0.19047	0.262882	0.0635681	0.354342	0.190052	0.378558
Acat1	Acat1	blue	0.748432	-0.254788	0.15411	0.260862	0.167865	0.425649	0.274277	0.390342
Ndufa13	Ndufa13	blue	0.969389	-0.35199	0.290205	0.410914	0.0576923	0.461956	0.0613601	0.358402
Cox7a2	Cox7a2	blue	1.88462	-0.350936	0.30296	0.341628	0.153125	0.641417	0.325226	0.46964
Suclg1	Suclg1	blue	0.54575	-0.178395	0.159635	0.155344	0.0927201	0.371757	0.174888	0.354697
Ndufa10	Ndufa10	blue	0.594451	-0.18721	0.117377	0.1106	0.15843	0.377512	0.262117	0.337705
Cops9	Cops9	blue	0.676267	-0.23791	0.104833	0.230211	0.181006	0.390484	0.143285	0.311272
Atp5j2	Atp5j2	blue	2.05423	-0.40207	0.282541	0.325303	0.225964	0.679145	0.312705	0.528566
Pla2g16	Pla2g16	blue	0.573538	-0.280842	0.240893	0.280278	0.0396853	0.358942	0.105891	0.287604
Hadh	Hadh	blue	0.680377	-0.325567	0.202986	0.369259	0.100083	0.364867	0.100844	0.32771
Serf2	Serf2	blue	1.30433	-0.288129	0.378339	0.227362	0.172072	0.522437	0.181545	0.374733
Phgdh	Phgdh	blue	0.939249	-0.255924	0.296753	0.152089	0.0839887	0.451886	0.358416	0.393734
Mrpl28	Mrpl28	blue	0.617527	-0.129663	0.0763747	0.0740988	0.15536	0.373911	0.335406	0.361955
Dnajc19	Dnajc19	blue	0.737084	-0.272349	0.223254	0.187094	0.123068	0.431364	0.300993	0.365253
Cox6c	Cox6c	blue	1.65983	-0.358715	0.373557	0.375651	0.0850511	0.600378	0.233699	0.428689
Pop5	Pop5	blue	0.549038	-0.271633	0.0931237	0.196815	0.13331	0.359843	0.280936	0.379979
Ndufa2	Ndufa2	blue	0.906631	-0.318037	0.179412	0.242693	0.121741	0.465385	0.240607	0.380344
Cox6a1	Cox6a1	blue	1.0354	-0.146299	0.17821	0.14555	0.0814464	0.474855	0.208513	0.322808
Ndufa4	Ndufa4	blue	0.80795	0.071717	0.00450227	-0.023435	0.0683876	0.395148	0.303125	0.340556
Lage3	Lage3	blue	0.76626	-0.336976	0.249758	0.368724	0.0888842	0.425348	0.206789	0.362136
Ubl5	Ubl5	blue	0.676616	-0.147774	0.0929017	0.161007	0.138596	0.396627	0.163535	0.326878
Pnkd	Pnkd	blue	0.598394	-0.296411	0.261598	0.317159	0.0506336	0.361784	0.0922751	0.276441
Bckdk	Bckdk	blue	0.671189	-0.285779	0.273624	0.215177	0.115713	0.402006	0.21892	0.359528
Chchd2	Chchd2	blue	1.20166	-0.138863	-0.0189506	0.08076	0.260632	0.516404	0.386954	0.505018
Ndufa9	Ndufa9	blue	0.662866	-0.254989	0.173868	0.249131	0.0713213	0.409191	0.213244	0.387313
Tmem242	Tmem242	blue	0.573226	-0.275982	0.222549	0.247292	0.155008	0.366435	0.165055	0.307511
Hmgn5	Hmgn5	blue	0.793651	-0.1671	0.112153	0.134469	0.120833	0.365995	0.402188	0.315233
Dnajc15	Dnajc15	blue	0.618993	-0.234924	0.169986	0.189114	0.0689809	0.397021	0.240546	0.368795
Cox7c	Cox7c	blue	2.16167	-0.363298	0.168585	0.304201	0.33656	0.674352	0.404471	0.535637
Cisd1	Cisd1	blue	1.06604	-0.347202	0.312376	0.307038	0.0608238	0.516973	0.338803	0.446911
Dhrs4	Dhrs4	blue	0.656245	-0.298662	0.32438	0.316036	0.0104241	0.380619	0.129196	0.287756
Cox8a	Cox8a	blue	1.83276	-0.366883	0.287241	0.407173	0.223531	0.607408	0.247231	0.402621
Cdc123	Cdc123	blue	0.556113	-0.280537	0.209494	0.234506	0.0878589	0.365315	0.257461	0.36052
Cox6b1	Cox6b1	blue	1.78475	-0.327106	0.248613	0.272041	0.205946	0.629183	0.2879	0.473237
Fuom	Fuom	blue	0.62784	-0.300442	0.308239	0.237932	0.0653398	0.37884	0.207069	0.292751
Oaz1	Oaz1	blue	0.704552	-0.177551	0.108276	0.343988	0.0643024	0.381218	0.25248	0.391699
Atp5l	Atp5l	blue	1.39018	-0.393398	0.299358	0.436359	0.144463	0.556949	0.173769	0.414907
D10Jhu81e	D10Jhu81e	blue	0.675234	-0.351131	0.279252	0.332232	0.0710646	0.399558	0.128644	0.350343
Exosc5	Exosc5	blue	0.645456	-0.274072	0.20457	0.184066	0.0999339	0.406524	0.274486	0.364632
Hspe1	Hspe1	brown	1.02194	-0.118442	-0.109879	-0.0568384	0.325806	0.312364	0.433938	0.335389
Nme2	Nme2	brown	1.35955	-0.0251278	-0.171107	-0.249879	0.37024	0.28946	0.400758	0.234191
Npm1	Npm1	brown	1.88686	-0.061135	-0.281697	-0.117356	0.471609	0.205602	0.50543	0.344428
Snrpg	Snrpg	brown	2.52392	-0.0649419	-0.276221	-0.189155	0.521724	0.357225	0.628985	0.415512
Hnrnpa1	Hnrnpa1	brown	1.20031	-0.107657	-0.0827353	-0.0487707	0.371725	0.306914	0.463432	0.335743
Rpl22l1	Rpl22l1	brown	1.34854	0.140536	-0.355812	-0.223518	0.400215	-0.000146462	0.259016	0.0428662
Uba52	Uba52	brown	3.82305	-0.0471834	-0.259279	-0.227488	0.584915	0.163606	0.225128	0.0949045
Gm11808	Gm11808	brown	3.14712	-0.057897	-0.21059	-0.174232	0.546717	0.150092	0.191307	0.0718361
Cdk4	Cdk4	brown	0.935679	-0.110142	-0.064493	-0.0364757	0.33257	0.321002	0.4207	0.409422
Snrpe	Snrpe	brown	1.19885	-0.0411406	-0.193381	-0.100739	0.336877	0.285804	0.523715	0.384286
Snrpf	Snrpf	brown	0.987342	-0.00575644	-0.178895	-0.125213	0.325346	0.264286	0.469882	0.322444
Atp5g2	Atp5g2	brown	1.73703	-0.408807	0.21623	0.303434	0.397915	0.570229	0.368737	0.446477
Eif3i	Eif3i	brown	0.903788	-0.250016	0.131503	0.159618	0.324187	0.409985	0.22635	0.363962
Rpl10-ps3	Rpl10-ps3	brown	1.57895	-0.0879941	-0.191684	-0.117535	0.448624	0.0957727	0.120304	0.097658
Wdr89	Wdr89	brown	1.77659	-0.0359162	-0.232023	-0.196451	0.467161	0.122242	0.249716	0.15208
Rps27rt	Rps27rt	brown	2.63077	-0.0495664	-0.265008	-0.126276	0.528621	-0.0305068	0.0161044	-0.00972228
Gm2000	Gm2000	brown	1.5562	-0.060053	-0.136	-0.100562	0.4412	0.147956	0.195491	0.11449
Rps12	Rps12	brown	10.0406	0.0145652	-0.437811	-0.335292	0.823161	0.153206	0.382303	0.178151
Hmgn1	Hmgn1	brown	1.00097	0.164803	-0.225749	-0.204581	0.333386	0.220123	0.418714	0.22675
H3f3a	H3f3a	brown	1.02818	-0.150012	-0.037639	0.061866	0.347199	0.363893	0.298726	0.369476
Nsa2	Nsa2	brown	0.817988	-0.0626883	-0.0807706	-0.000930366	0.33163	0.102225	0.139794	0.139988
Tomm7	Tomm7	brown	1.17031	-0.261449	0.0542677	0.172368	0.337159	0.481179	0.313455	0.403812
Eif3e	Eif3e	brown	0.776226	-0.0884598	-0.0626503	0.0001068	0.315441	0.105822	0.123003	0.163125
Rpl13a	Rpl13a	brown	7.61589	-0.153933	-0.214186	-0.120606	0.763138	0.269195	0.329191	0.223723
Rpl22	Rpl22	brown	5.2462	-0.0752732	-0.251531	-0.181253	0.683556	0.221165	0.295961	0.237503
Acot1	Acot1	brown	0.853931	-0.242321	-0.0598682	-0.0144345	0.339997	0.25199	0.205487	0.247786
Eef1b2	Eef1b2	brown	4.48101	-0.137267	-0.089454	-0.0796295	0.644365	0.195123	0.212507	0.201736
Cox7a2l	Cox7a2l	brown	0.797587	-0.0705491	-0.0136161	-0.00139892	0.311582	0.0343829	0.0197246	0.0510517
Rpsa	Rpsa	brown	9.65789	-0.120731	-0.265922	-0.163452	0.820104	0.28985	0.424746	0.302544
Rps26	Rps26	brown	7.39582	-0.0234069	-0.383532	-0.261818	0.756461	0.107162	0.234906	0.119317
Rplp1	Rplp1	brown	8.6671	-0.215031	-0.142727	-0.115766	0.790675	0.368795	0.385088	0.320183
Eif3k	Eif3k	brown	0.930967	-0.158815	-0.0240568	0.043311	0.352826	0.200057	0.171754	0.214883
Eef1g	Eef1g	brown	3.52115	0.0280709	-0.248315	-0.238903	0.60275	0.186977	0.319936	0.212166
Rps20	Rps20	brown	8.95751	0.00349808	-0.370777	-0.287329	0.797006	0.151461	0.371683	0.200309
Rpl12	Rpl12	brown	7.87067	0.0124841	-0.359246	-0.261022	0.767824	0.117353	0.305209	0.166385
Eif3f	Eif3f	brown	1.91402	-0.0392555	-0.179199	-0.118656	0.482826	0.0609281	0.13972	0.103442
Rack1	Rack1	brown	5.35954	0.0646175	-0.387237	-0.310395	0.685483	0.0641813	0.268749	0.131804
Eef2	Eef2	brown	3.64921	-0.0282454	-0.222332	-0.107944	0.595326	-0.0270458	0.0212539	-0.0095095
Rps28	Rps28	brown	8.31623	-0.0200768	-0.300811	-0.187292	0.762245	0.0772994	0.158684	0.0254949
Eif3h	Eif3h	brown	0.977943	-0.104366	-0.042235	0.0509819	0.340926	0.0297316	0.044085	0.0676756
Rpl5	Rpl5	brown	4.73199	-0.0158987	-0.294462	-0.202142	0.664085	0.109308	0.270555	0.153073
Rpl4	Rpl4	brown	8.4933	0.0690142	-0.373869	-0.28247	0.788045	0.0969802	0.298681	0.142669
Rpl39	Rpl39	brown	10.3084	-0.13263	-0.254845	-0.059163	0.828621	0.270115	0.315232	0.241731
Rps21	Rps21	brown	6.97995	-0.137581	-0.251375	-0.119168	0.742661	0.216603	0.261595	0.197121
Rps27	Rps27	brown	8.27894	-0.010894	-0.35099	-0.127069	0.75592	-0.0446346	0.0404112	-0.0352675
Rpl18a	Rpl18a	brown	12.696	-0.0990647	-0.307085	-0.144	0.870345	0.133985	0.212654	0.134554
Rpl10a	Rpl10a	brown	10.8708	-0.0817232	-0.285401	-0.108776	0.839177	0.165323	0.239368	0.175557
Rpl30	Rpl30	brown	3.51592	-0.17048	-0.0728419	-0.0544268	0.591824	0.255274	0.321279	0.255112
Rpl7a	Rpl7a	brown	4.86149	-0.207995	-0.14867	-0.0233672	0.672787	0.286969	0.300281	0.284443
Rpl35	Rpl35	brown	10.502	-0.140309	-0.224665	-0.0848732	0.829003	0.26265	0.332489	0.204023
Rps2	Rps2	brown	8.15141	-0.068721	-0.326985	-0.0878252	0.782345	0.301097	0.455304	0.338717
Rpl15	Rpl15	brown	9.65915	-0.0604003	-0.273562	-0.186897	0.823038	0.247803	0.367476	0.267388
Rpl36a	Rpl36a	brown	8.83617	-0.174759	-0.206339	0.029274	0.781203	0.200368	0.214058	0.184132
Rps18	Rps18	brown	12.9797	-0.135469	-0.233346	-0.0283149	0.875776	0.226604	0.253126	0.201598
Rps15a	Rps15a	brown	11.3962	-0.0460352	-0.34815	-0.270257	0.856869	0.166923	0.375962	0.189233
Rps4x	Rps4x	brown	9.622	-0.228719	-0.0718098	0.0893863	0.795314	0.248451	0.183103	0.19813
Btf3	Btf3	brown	1.89638	-0.0402099	-0.220746	0.0512863	0.478033	0.19813	0.261251	0.27578
Rpl11	Rpl11	brown	6.5067	-0.174005	-0.223009	-0.0315958	0.732622	0.286518	0.291428	0.285894
Rpl28	Rpl28	brown	9.71303	-0.143357	-0.217616	-0.110232	0.810711	0.192926	0.271095	0.200571
Eef1a1	Eef1a1	brown	8.21175	-0.116115	-0.238007	-0.096588	0.769443	0.0815126	0.124231	0.124456
Rpl38	Rpl38	brown	5.21685	0.0133443	-0.445185	-0.237213	0.667436	0.0296446	0.213604	0.0662562
Rps15	Rps15	brown	10.0604	-0.116225	-0.356129	-0.10141	0.81512	0.113465	0.227577	0.152203
Rpl27a	Rpl27a	brown	10.0168	-0.127795	-0.285805	-0.160194	0.825082	0.218836	0.343841	0.214958
Rpl3	Rpl3	brown	6.83458	-0.131512	-0.218946	0.0292384	0.725852	0.16411	0.215337	0.19664
Rpl31	Rpl31	brown	8.40871	-0.0709012	-0.309691	-0.130147	0.779013	0.181923	0.29106	0.202
Rplp0	Rplp0	brown	10.417	-0.0149527	-0.268208	-0.186326	0.828582	0.160686	0.252027	0.163584
Naca	Naca	brown	4.45286	-0.173792	-0.121649	0.0611011	0.643799	0.203482	0.206522	0.238297
Rps6	Rps6	brown	10.4345	-0.0264053	-0.412081	-0.208894	0.8307	0.0938828	0.273315	0.153633
Rpl27	Rpl27	brown	5.83657	-0.152858	-0.210257	-0.104636	0.716366	0.337165	0.38018	0.338077
Rps10	Rps10	brown	8.586	-0.154793	-0.176252	-0.0468977	0.782778	0.215342	0.246626	0.227259
Rps27a	Rps27a	brown	11.4771	-0.0634529	-0.354893	-0.148065	0.854318	0.18788	0.301135	0.200705
Rpl37a	Rpl37a	brown	11.7281	-0.125107	-0.328918	-0.079598	0.847608	0.154301	0.223084	0.11677
Rpl32	Rpl32	brown	13.2837	-0.17797	-0.206487	-0.0559757	0.884609	0.244903	0.260952	0.21227
Rpl36al	Rpl36al	brown	0.840528	-0.102816	-0.0271268	-0.083608	0.322168	0.269103	0.248217	0.240217
Rpl23a	Rpl23a	brown	10.075	0.0101739	-0.394023	-0.154848	0.813289	0.0516556	0.181209	0.109542
Rps24	Rps24	brown	9.06556	-0.192725	-0.106211	-0.055403	0.787044	0.201196	0.204046	0.181805
Rpl7	Rpl7	brown	8.56707	-0.171059	-0.189471	0.015515	0.78148	0.230022	0.236955	0.254554
Rpl36	Rpl36	brown	9.93991	-0.105941	-0.274526	-0.050226	0.81699	0.207472	0.295487	0.187097
Rps17	Rps17	brown	10.2686	-0.150182	-0.253698	-0.0787327	0.826042	0.239758	0.328344	0.23859
Rps16	Rps16	brown	12.063	-0.0401524	-0.392605	-0.237826	0.86464	0.143548	0.336005	0.159477
Rps25	Rps25	brown	8.22083	-0.166081	-0.199658	-0.0468708	0.780612	0.299451	0.327623	0.2619
Rps7	Rps7	brown	10.9522	-0.0885761	-0.271688	-0.100543	0.833548	0.150238	0.219985	0.177172
Rpl13	Rpl13	brown	12.2413	-0.129506	-0.299786	-0.0521519	0.864562	0.211808	0.300107	0.209674
Rpl18	Rpl18	brown	8.4671	-0.106654	-0.244523	-0.140868	0.786121	0.197003	0.305251	0.220034
Rps13	Rps13	brown	8.70308	-0.165279	-0.140775	-0.0992377	0.790338	0.269547	0.306235	0.257174
Rps29	Rps29	brown	10.127	-0.0576112	-0.325897	-0.205852	0.817329	0.176021	0.286827	0.116447
Rpl41	Rpl41	brown	10.8489	-0.20747	-0.164942	-0.0711345	0.843889	0.422912	0.446007	0.319277
Rps11	Rps11	brown	9.95757	-0.139721	-0.211938	-0.102191	0.824752	0.318008	0.405621	0.299496
Rps5	Rps5	brown	11.3261	-0.0914582	-0.290324	-0.144839	0.842672	0.104691	0.259481	0.123252
Rps3	Rps3	brown	10.218	-0.0118834	-0.358074	-0.266957	0.829224	0.122354	0.309575	0.158338
Rps23	Rps23	brown	10.3979	-0.108708	-0.224184	-0.100202	0.828083	0.218797	0.32228	0.218799
Rpl10	Rpl10	brown	6.99262	-0.165721	-0.183893	0.00110621	0.728569	0.134436	0.102326	0.130988
Rplp2	Rplp2	brown	10.5535	-0.0180583	-0.366666	-0.260273	0.835018	0.157066	0.355417	0.19437
Rpl14	Rpl14	brown	10.5629	-0.102887	-0.302372	-0.107249	0.835382	0.205281	0.310861	0.208672
Rps9	Rps9	brown	10.6049	-0.0683999	-0.369699	-0.164073	0.830046	0.0627968	0.188676	0.109219
Rpl26	Rpl26	brown	8.57515	-0.0707504	-0.313894	-0.0983029	0.776283	0.0806137	0.189012	0.11661
Rpl8	Rpl8	brown	6.3818	-0.108442	-0.174819	-0.152927	0.72645	0.222008	0.353237	0.214892
Tubb5	Tubb5	green	1.3835	0.375521	-0.404184	-0.433646	0.196497	-0.06766	0.486066	0.0804639
H2afz	H2afz	green	2.63083	-0.163404	-0.0205164	0.00129911	0.249674	0.470584	0.772786	0.488383
Hint1	Hint1	green	1.53492	-0.0244519	-0.0776897	-0.244007	0.260453	0.339897	0.615319	0.365434
Tuba1b	Tuba1b	green	1.17909	0.0433067	-0.0825685	-0.0847551	0.131067	0.185675	0.548671	0.25317
Ran	Ran	green	1.68312	0.28291	-0.373428	-0.405614	0.250235	0.121757	0.611807	0.273054
Hmgb2	Hmgb2	green	2.43829	-0.0219286	-0.172182	-0.156307	0.235641	0.256907	0.721846	0.313862
Cycs	Cycs	green	0.910064	0.275141	-0.224881	-0.36361	0.112808	0.105923	0.3856	0.146293
Hmgb1	Hmgb1	green	1.5447	-0.128146	-0.0934674	0.0794153	0.189244	0.363003	0.625329	0.462631
Ranbp1	Ranbp1	green	1.39408	0.187197	-0.255992	-0.257726	0.196337	0.168206	0.591435	0.297935
Ptma	Ptma	green	1.47334	-0.138468	-0.169485	0.0610289	0.300717	0.342065	0.58654	0.391608
Anp32b	Anp32b	green	0.904806	0.257812	-0.291035	-0.322949	0.141876	0.0387649	0.458096	0.15848
Stmn1	Stmn1	green	2.34783	-0.120358	-0.0425604	-0.0447442	0.275017	0.423189	0.727198	0.438709
Hmgn2	Hmgn2	green	1.75555	-0.147134	-0.0298666	-0.00387463	0.292667	0.436815	0.636072	0.411076
Rbm3	Rbm3	green	1.16949	-0.218877	0.10185	0.193561	0.216691	0.4534	0.468094	0.44258
Ube2s	Ube2s	green	0.795552	0.0829718	-0.123104	-0.105629	0.164967	0.128903	0.460383	0.182506
Hist1h2ap	Hist1h2ap	green	2.03268	-0.0565723	-0.0878771	-0.106827	0.205463	0.252604	0.657733	0.266699
Hnrnpa3	Hnrnpa3	green	0.912578	-0.0582434	-0.135023	-0.038406	0.175296	0.265251	0.489998	0.329882
Hnrnpa2b1	Hnrnpa2b1	green	0.819155	-0.0986506	-0.0767811	0.036251	0.117493	0.331592	0.457903	0.403942
Erh	Erh	green	1.03736	0.0215018	-0.179624	-0.139998	0.260711	0.297525	0.514002	0.387467
Nhp2	Nhp2	green	0.894899	-0.0147165	-0.106231	-0.127549	0.268915	0.275909	0.453215	0.317866
Set	Set	green	0.703917	0.111506	-0.130936	-0.106858	0.167093	0.136804	0.409171	0.238567
Hnrnpab	Hnrnpab	green	0.790006	0.185589	-0.292444	-0.255697	0.179998	0.0723092	0.434982	0.207422
Nap1l1	Nap1l1	green	1.09737	0.0287642	-0.132363	-0.184282	0.286241	0.2155	0.534448	0.277369
Prdx4	Prdx4	green	0.546369	-0.0625595	-0.10217	-0.0238778	0.173035	0.246272	0.360776	0.281855
Nucks1	Nucks1	green	0.884104	-0.135578	-0.0426095	0.132801	0.110855	0.255885	0.478998	0.347848
Snrpd1	Snrpd1	green	0.876656	0.153054	-0.253714	-0.225877	0.1682	0.0792702	0.472997	0.213805
Lsm4	Lsm4	green	1.17419	-0.132758	-0.0247217	-0.00775361	0.262435	0.419289	0.520765	0.384535
Ybx1	Ybx1	green	1.07231	0.0468431	-0.19074	-0.0955633	0.302396	0.272793	0.515679	0.322326
Snrpb	Snrpb	green	0.693964	0.0724047	-0.155966	-0.0730282	0.106198	0.168915	0.434771	0.305292
Npm3	Npm3	green	0.800922	-0.0375089	-0.140966	-0.0750349	0.310451	0.228172	0.390972	0.304965
Dpy30	Dpy30	green	1.03934	-0.243862	0.131627	0.165298	0.208578	0.466638	0.476597	0.46721
Cks1b	Cks1b	green	0.758445	0.0277538	-0.154577	-0.122117	0.192794	0.148571	0.453287	0.237526
Cks2	Cks2	green	1.20058	0.0666205	-0.0944274	-0.115924	0.173967	0.208341	0.550573	0.211823
Txn1	Txn1	green	0.769235	0.191922	-0.113814	-0.182082	0.136096	0.214434	0.390965	0.24734
H2afv	H2afv	green	0.995366	-0.106186	-0.0456335	0.00940833	0.187451	0.281543	0.510044	0.324339
Snrpd2	Snrpd2	green	0.841129	-0.0967304	-0.0909212	-0.00209335	0.272807	0.360238	0.437073	0.364462
Pclaf	Pclaf	green	3.62448	-0.107101	-0.0979145	-0.0974951	0.261948	0.38583	0.834142	0.387646
Banf1	Banf1	green	0.95723	-0.0185644	-0.141546	-0.13865	0.232149	0.276857	0.513839	0.320645
Tmem14c	Tmem14c	green	0.765229	-0.175629	-0.00438696	0.0331607	0.164664	0.386717	0.41791	0.435036
Ppp1ca	Ppp1ca	green	0.554703	-0.0378323	-0.0275674	0.0748136	0.148934	0.326638	0.342006	0.362625
Dek	Dek	green	0.986827	-0.129547	-0.0447162	0.0696109	0.110165	0.192645	0.495652	0.275483
Lyar	Lyar	green	0.675643	0.0063509	0.00198557	-0.095435	0.144077	0.205457	0.413803	0.249216
Eif5a	Eif5a	green	0.935591	0.0957493	-0.0492404	-0.103675	0.188871	0.316855	0.430253	0.337912
Snrpd3	Snrpd3	green	0.581026	-0.030082	-0.151927	-0.0652269	0.16126	0.199634	0.386	0.301617
Lsm5	Lsm5	green	1.54101	-0.158588	-0.085148	-0.027612	0.293395	0.387634	0.617335	0.419871
Sf3b5	Sf3b5	green	0.838873	-0.127713	-0.0475668	-0.0100107	0.197385	0.337327	0.471885	0.400617
Ube2c	Ube2c	green	2.3306	-0.0690684	-0.0730536	-0.0832924	0.205016	0.305116	0.696364	0.31381
Slc25a3	Slc25a3	green	0.707217	0.0749324	-0.183158	-0.135373	0.279526	0.219488	0.360497	0.288345
Dctpp1	Dctpp1	green	1.32633	-0.187852	-0.0320428	-0.00801944	0.279141	0.404121	0.584813	0.438691
Tsen34	Tsen34	green	0.806989	-0.115495	-0.000380026	0.0775581	0.131743	0.32043	0.464753	0.359581
Selenoh	Selenoh	green	1.39281	-0.206967	-0.0135265	0.0507219	0.285224	0.410047	0.574891	0.415448
Ccdc34	Ccdc34	green	1.51851	-0.212834	-0.0159993	0.0769007	0.218059	0.385973	0.593898	0.402271
Lsm6	Lsm6	green	0.817087	-0.0951732	-0.0236763	0.064041	0.132611	0.326091	0.470267	0.356964
Psat1	Psat1	green	0.892888	-0.111897	-0.0299806	-0.0713436	0.222644	0.324744	0.464733	0.350891
Rnaseh2c	Rnaseh2c	green	0.602082	-0.0921894	-0.0502544	-0.0243706	0.184603	0.268894	0.396047	0.293082
Anapc5	Anapc5	green	0.603488	-0.0662388	-0.0107893	-0.00825241	0.148293	0.264396	0.390086	0.278762
Dtymk	Dtymk	green	1.15419	-0.146685	-0.0264802	0.00354138	0.237711	0.384896	0.552119	0.415281
Mrpl18	Mrpl18	green	0.836522	-0.204415	0.0153848	0.0625524	0.194928	0.358999	0.470891	0.442502
Dynlt1f	Dynlt1f	green	1.46691	-0.182751	-0.00251988	0.0290377	0.235784	0.415332	0.590779	0.426005
Pcna	Pcna	green	1.15266	-0.0727023	-0.0743608	-0.0259629	0.143461	0.227826	0.545048	0.280134
Smc4	Smc4	green	1.10275	-0.0427184	-0.0442023	-0.0107534	0.1477	0.187585	0.517251	0.219315
Birc5	Birc5	green	2.98988	-0.0993115	-0.0585822	-0.0613852	0.195847	0.336713	0.764432	0.358046
Dut	Dut	green	1.58564	-0.245172	0.0110236	0.0926102	0.198715	0.3656	0.616466	0.40721
Siva1	Siva1	green	0.941706	-0.0988907	-0.104067	-0.0503875	0.2138	0.240081	0.496029	0.266443
Spp1	Spp1	grey	1.03169	0.239548	-0.429403	-0.288178	-0.0679041	-0.371136	-0.11853	-0.255902
Saa1	Saa1	grey	1.31206	0.121855	-0.266656	-0.340327	0.148756	-0.139561	-0.0442607	-0.119178
Csn3	Csn3	grey	0.76862	0.100397	-0.198069	-0.14743	-0.126692	-0.0980751	-0.0667036	-0.0788194
Saa2	Saa2	grey	1.23349	0.0892016	-0.236175	-0.310534	0.149554	-0.0898383	-0.00943539	-0.0830104
Wfdc18	Wfdc18	grey	0.775941	0.189414	-0.173001	-0.271468	-0.0583496	-0.0903382	-0.05711	-0.060938
Mt2	Mt2	grey	1.07685	0.0345561	-0.118203	-0.305341	0.232643	0.11851	0.219428	0.0493871
Chil1	Chil1	grey	0.834698	0.0467092	-0.110581	0.165271	-0.0819296	-0.128656	-0.218097	-0.0963094
Mt1	Mt1	grey	1.02472	-0.0985004	0.0298231	-0.177524	0.226935	0.203348	0.19028	0.0825448
S100a8	S100a8	grey	1.00498	0.210685	-0.306469	-0.394022	0.122072	-0.0937111	0.0411461	-0.0429268
Lalba	Lalba	grey	0.853402	-0.193387	-0.00355058	0.0789921	0.0851067	0.180882	-0.0105679	0.124849
Igfbp5	Igfbp5	grey	1.23291	-0.105396	-0.256622	0.143821	0.015505	-0.154906	-0.176128	-0.0634652
Lrg1	Lrg1	grey	0.971543	0.0371882	-0.186575	-0.141896	0.00543789	-0.0879284	-0.130911	-0.0870491
Trf	Trf	grey	0.836389	0.0260776	-0.188906	0.111369	0.0598177	0.0426884	-0.0677379	0.0593188
Ltf	Ltf	grey	0.812262	0.216982	-0.26565	-0.243113	-0.137621	-0.180851	-0.0552607	-0.124503
Mfge8	Mfge8	grey	1.28651	0.254488	-0.513743	-0.369315	0.0390265	-0.288666	-0.0219127	-0.127911
Fos	Fos	grey	0.865525	-0.218639	-0.00581275	0.200332	-0.0235997	0.0305346	-0.0414239	0.179979
Cd14	Cd14	grey	0.757496	0.260133	-0.22884	-0.195577	-0.124509	-0.259862	-0.182739	-0.216899
Bglap3	Bglap3	grey	0.681789	-0.194634	0.369224	0.24701	-0.280842	0.00396144	-0.191754	-0.0752789
Cebpd	Cebpd	grey	0.398694	0.129757	-0.0757651	0.0387669	-0.107232	-0.184139	-0.183013	-0.122114
Fabp5	Fabp5	grey	0.63755	-0.189858	0.214145	0.136466	0.178718	0.338995	0.184756	0.233834
Ifitm3	Ifitm3	grey	0.953356	-0.0673117	0.217738	0.258111	-0.190499	0.106303	-0.0459969	0.104094
Csn2	Csn2	grey	1.17977	0.03544	-0.147351	-0.187297	-0.00474351	0.00587096	0.0123901	-0.0531027
Hspa1a	Hspa1a	grey	0.832207	-0.145384	0.0637858	0.172451	-0.026033	-0.0104232	-0.0553123	-0.022736
Wap	Wap	grey	1.08168	-0.0164217	-0.0749395	-0.201399	0.0490426	0.0765101	-0.000167223	0.0130408
Csn1s2a	Csn1s2a	grey	0.96964	-0.034165	-0.0192486	-0.110519	-0.0939001	0.00321522	-0.0510182	-0.0763918
Nupr1	Nupr1	grey	0.511037	-0.204516	0.267264	0.257189	-0.273556	0.0148535	-0.209488	-9.39e-05
Scd1	Scd1	grey	0.332068	0.00166515	0.0038942	-0.0313656	-0.0611063	-0.114191	-0.185918	-0.116491
Rpl29	Rpl29	grey	0.602708	-0.208636	0.27995	0.332368	0.0249242	0.21592	-0.00301199	0.167945
Fth1	Fth1	grey	0.845789	0.16653	-0.406869	-0.26776	0.0422663	-0.116066	0.058549	-0.0170589
Crip1	Crip1	grey	0.555355	0.207049	-0.245409	-0.0527388	-0.0267591	-0.120922	0.0430295	-0.0386714
B2m	B2m	grey	1.49173	-0.226397	0.415129	0.331266	-0.250457	0.0716328	-0.188352	0.0195242
Cited2	Cited2	grey	0.329663	-0.133816	-0.0126471	0.0856562	0.11034	0.0947665	0.000828611	0.109059
Csn1s1	Csn1s1	grey	1.16977	0.0476384	-0.174618	-0.207341	0.0137176	0.008715	0.0318667	-0.047336
Klf6	Klf6	grey	1.04197	0.266098	-0.0736134	0.0163514	-0.142299	-0.311882	-0.220008	-0.35649
Atf3	Atf3	grey	0.895211	-0.314102	0.165648	0.328891	-0.0321648	0.0766354	-0.0929366	0.0801097
Btg2	Btg2	grey	0.908002	-0.319304	0.241345	0.360947	-0.143439	0.0991106	-0.114049	0.10994
Jun	Jun	grey	0.842182	-0.162564	0.0460322	0.295331	-0.0646883	-0.0524929	-0.13274	-0.0070037
Errfi1	Errfi1	grey	0.674018	0.21428	-0.00496782	-0.0930674	-0.0178609	-0.201378	-0.197396	-0.335746
Cst3	Cst3	grey	0.596914	0.0325534	-0.117698	0.102211	-0.0896063	-0.0709701	-0.0446338	-0.0329461
Lcn2	Lcn2	grey	0.830604	0.157812	-0.206622	0.023499	-0.0152387	-0.128585	-0.188755	-0.0551535
Rbp1	Rbp1	grey	0.663071	0.0118196	-0.241329	-0.137973	0.270956	0.0662714	0.195501	0.169485
Sat1	Sat1	grey	0.389764	0.139083	0.00390258	0.0321779	-0.0637427	-0.106323	-0.154655	-0.139194
Ddit4	Ddit4	grey	0.404398	-0.0735017	0.156058	0.0726039	0.016142	0.145495	0.0457994	0.0730727
Junb	Junb	grey	0.585291	-0.000236847	-0.0496019	0.0637045	0.00643234	-0.0958299	-0.0888172	-0.0640295
Clu	Clu	grey	0.519264	0.179224	-0.120859	-0.183589	-0.144641	-0.172056	-0.150095	-0.106515
Hes1	Hes1	grey	0.355908	0.220621	-0.0979929	-0.11913	-0.0388335	-0.139043	-0.031554	-0.112727
Gadd45a	Gadd45a	grey	0.452785	-0.0108533	0.127621	0.0698121	-0.0035054	-0.0150048	-0.0986049	-0.164544
Lgals7	Lgals7	grey	0.60582	0.101052	-0.22679	-0.243296	0.251137	-0.0640199	0.0632782	0.021678
Hist1h2bc	Hist1h2bc	grey	0.700368	-0.297982	0.363186	0.337873	-0.0371243	0.286098	-0.0557333	0.17563
Clca3a2	Clca3a2	grey	0.677584	-0.0829797	-0.0469574	0.142947	-0.0803761	0.12067	0.0220813	0.116961
Cdkn1a	Cdkn1a	grey	0.793645	0.313247	-0.0531629	-0.0826109	-0.131709	-0.18261	-0.0403705	-0.231736
Sox4	Sox4	grey	0.558418	0.261567	-0.0925383	-0.145868	0.0238848	-0.158527	-0.0691073	-0.171316
Pik3r1	Pik3r1	grey	0.56147	-0.340584	0.169561	0.300477	0.0796945	0.227725	-0.0632685	0.22822
Ly6d	Ly6d	grey	0.444916	-0.0431529	0.0335162	0.261911	-0.072008	-0.00545058	-0.0856957	-0.0108737
Hist1h1c	Hist1h1c	grey	0.405981	-0.191824	0.146436	0.175197	-0.000772366	0.118202	-0.0684499	0.118908
Ifrd1	Ifrd1	grey	0.734028	0.108922	0.0523381	0.0155379	-0.183276	-0.241842	-0.191774	-0.32915
Cp	Cp	grey	1.02718	0.208779	-0.362183	-0.202066	-0.0988507	-0.358141	-0.191891	-0.204355
Dmkn	Dmkn	grey	0.872158	0.327175	-0.241128	-0.3772	-0.00609078	-0.168062	0.00357845	-0.117427
Malat1	Malat1	grey	0.890097	0.258608	-0.00187752	0.0885134	-0.359863	-0.422546	-0.409685	-0.453357
Hspa5	Hspa5	grey	0.735988	-0.0171766	-0.0175225	0.0619629	-0.110711	0.0289983	0.0198944	0.113709
Hmox1	Hmox1	grey	0.486066	0.204592	-0.0040098	-0.0660675	-0.0967101	-0.153736	-0.160414	-0.241113
Thbs1	Thbs1	grey	0.377384	0.167283	-0.0436517	-0.103929	0.00472063	-0.118524	-0.0525573	-0.0895797
Mgst1	Mgst1	grey	0.732938	-0.0889162	-0.193249	0.111346	0.0973772	0.118248	0.0525947	0.18105
Ubc	Ubc	grey	0.740908	0.0751094	0.144769	0.122479	-0.223894	-0.181226	-0.258394	-0.24446
Hspa8	Hspa8	grey	0.667605	-0.233811	0.167022	0.258739	0.036611	0.0586244	-0.0439558	0.0794411
Tuba4a	Tuba4a	grey	0.585277	0.168677	-0.0223306	-0.0022476	-0.0886502	-0.0170624	-0.0248568	-0.0330621
Lgals1	Lgals1	grey	0.368286	-0.0376326	0.157252	0.170007	-0.100979	0.0860499	-0.0310926	0.118749
Neat1	Neat1	grey	0.343329	0.094949	0.0665577	-0.00611225	-0.104537	-0.155169	-0.20032	-0.229244
Cldn3	Cldn3	grey	0.747449	0.211823	0.0245707	0.0678605	-0.159955	-0.0624421	-0.137342	-0.0599437
Aldoc	Aldoc	grey	0.974222	-0.145033	0.0744474	0.417701	-0.0738714	0.170082	-0.0952719	0.176371
Cald1	Cald1	grey	0.503165	0.116074	0.112923	0.0894181	-0.0741708	0.0333792	-0.0202105	0.0447256
Ier2	Ier2	grey	0.435564	-0.0557378	-0.079809	0.0133723	0.0200195	0.0287854	0.035771	0.135908
Gadd45g	Gadd45g	grey	0.411498	-0.126079	0.226867	0.138646	-0.147043	0.0164184	-0.0881911	-0.0482548
H2-K1	H2-K1	grey	1.24472	-0.0829618	0.301043	0.243057	-0.245524	0.0968249	-0.0978121	0.0853624
Pgf	Pgf	grey	0.472874	0.141238	-0.000427279	0.0954121	-0.151975	-0.138131	-0.101113	-0.142349
H1f0	H1f0	grey	0.300232	-0.121884	0.0763147	0.0803982	-0.0125609	0.111691	0.117788	0.146819
Dkkl1	Dkkl1	grey	0.571576	0.0199747	-0.0146757	0.0792841	-0.0279605	-0.0473304	-0.195453	-0.100491
Zfp36l1	Zfp36l1	grey	0.289359	-0.0132886	0.0610458	0.0792445	-0.0232178	-0.0281682	-0.0745653	-0.0197675
Ly6e	Ly6e	grey	1.17937	0.02238	0.125277	0.310987	-0.385748	-0.1207	-0.364465	-0.128021
Ier5	Ier5	grey	0.699445	0.216588	-0.0705925	-0.0277666	-0.102244	-0.295451	-0.206281	-0.337343
Timp1	Timp1	grey	0.511889	0.217144	-0.21776	-0.278727	0.0650179	-0.0719556	0.0874379	-0.0139981
Itm2b	Itm2b	grey	1.65478	-0.220914	0.131679	0.463537	-0.216933	-0.0372776	-0.385429	-0.0249271
Fxyd3	Fxyd3	grey	0.756376	0.0156285	-0.107944	0.201841	-0.0739534	-0.119553	-0.229498	-0.0468205
Rbp7	Rbp7	grey	0.757893	-0.0662295	0.0382851	0.238125	-0.0455199	0.146151	0.115602	0.170327
Hsp90b1	Hsp90b1	grey	0.984637	-0.142769	0.0388572	0.148055	-0.0155323	0.229373	0.183498	0.281669
Jund	Jund	grey	0.695202	-0.0505474	0.0985336	0.235792	-0.151323	-0.113274	-0.215761	-0.149408
Manf	Manf	grey	0.958548	-0.0204009	0.0103209	-0.0598091	0.01914	0.183417	0.181563	0.223743
Ucp2	Ucp2	grey	0.577489	0.005223	-0.10099	-0.147685	0.131342	0.0797642	0.0491884	0.0630248
Pgk1	Pgk1	grey	1.19048	0.0575557	-0.0124014	0.0517136	0.0568174	0.105433	0.15053	0.159237
Pnrc1	Pnrc1	grey	0.441824	0.0303146	-0.0291067	0.0282566	0.039075	-0.129194	-0.139371	-0.121275
Eno1	Eno1	grey	1.29471	-0.205172	0.189798	0.256534	0.131834	0.417223	0.210896	0.43553
Tubb4b	Tubb4b	grey	0.977445	0.353264	-0.1425	-0.1636	-0.14168	-0.148273	0.102634	-0.0936223
H2-D1	H2-D1	grey	1.22781	-0.000828615	0.2878	0.155188	-0.289664	0.0347242	-0.16717	0.0196681
Rhob	Rhob	grey	0.346494	0.141757	-0.128689	-0.0906108	0.0759738	-0.0076445	0.00696302	0.00127752
Btg1	Btg1	grey	0.515114	0.0913942	-0.0308114	0.0964935	-0.0346297	-0.162486	-0.195564	-0.212765
Pde4b	Pde4b	grey	0.499608	0.0153043	0.0409926	0.107185	-0.0559949	-0.0907227	-0.139036	-0.122209
Zfand5	Zfand5	grey	0.339131	-0.0161128	0.130538	0.0469952	-0.000830677	0.00377309	-0.0754747	-0.05397
Emid1	Emid1	grey	0.819001	-0.201044	0.13029	0.343619	0.199327	0.381945	0.149069	0.346253
Zfp36	Zfp36	grey	0.551869	-0.161898	0.125312	0.221323	-0.0651204	0.0162755	-0.0941884	0.0295531
Sox9	Sox9	grey	0.330279	0.117414	0.00447012	0.0576639	-0.0441957	-0.0783963	-0.0517198	-0.138312
Irx1	Irx1	grey	0.650635	-0.162458	0.154553	0.3607	-0.113296	0.036346	-0.0991757	0.0641188
Tcim	Tcim	grey	0.34802	0.154636	-0.169092	-0.155572	0.0110577	-0.155959	-0.0538447	-0.127932
Crispld2	Crispld2	grey	0.412399	0.0788252	-0.23113	-0.138852	0.129691	0.0479226	0.108005	0.0850365
Col9a1	Col9a1	grey	0.634573	-0.102964	0.0430526	0.245718	0.124313	0.258076	0.0883369	0.216936
Spata7	Spata7	grey	0.242444	0.109017	-0.115269	-0.133802	0.0740854	0.00607908	0.147527	0.0111985
Aqp3	Aqp3	grey	0.692159	0.275799	-0.278632	-0.348126	0.145183	-0.0682016	0.157787	-0.0382935
Cd81	Cd81	grey	1.23737	-0.0246421	0.126209	0.386263	-0.42036	-0.0530324	-0.290447	0.026724
Sod2	Sod2	grey	0.423874	-0.00962797	0.127372	0.0719638	-0.0824397	0.0643172	-0.0673083	0.0453821
Urah	Urah	grey	0.427844	0.167858	-0.0344636	-0.0447977	0.0482334	0.111804	0.0871298	0.0497998
Lao1	Lao1	grey	0.903312	-0.0867758	0.0766043	-0.0345346	-0.0457951	0.116584	-0.0639785	0.0249833
1500015O10Rik	1500015O10Rik	grey	0.8338	-0.0360999	-0.0244472	0.143597	-0.182247	-0.0303957	-0.0774948	0.00865522
Crabp2	Crabp2	grey	0.439826	0.227711	-0.0891154	-0.0196692	-0.0715403	-0.0144676	-0.0172366	-0.0217186
Eif4ebp1	Eif4ebp1	grey	0.571375	0.173604	0.032161	-0.221793	0.0944917	0.0398337	0.0846663	-0.00814604
Bhlhe40	Bhlhe40	grey	0.435565	-0.130472	0.116932	0.235433	-0.0344151	0.0520511	-0.0770413	0.0205885
Cxcl2	Cxcl2	grey	0.529735	0.214877	-0.153526	-0.179171	-0.0447062	-0.162372	-0.0150067	-0.122215
Lbp	Lbp	grey	0.781176	0.064222	-0.275774	-0.192369	0.0464594	-0.113968	-0.0596065	-0.0392685
Gjb2	Gjb2	grey	0.289368	0.045901	0.0467237	-0.0780443	0.0109517	0.0243997	-0.0359443	-0.00999496
Cd24a	Cd24a	grey	0.40603	0.123876	0.0488052	0.00460116	-0.0537041	-0.074607	-0.0985847	-0.135589
Ldha	Ldha	grey	0.788478	-0.065615	0.00041885	0.202728	-0.00244459	0.206754	0.031635	0.254654
Higd1a	Higd1a	grey	0.731863	0.111597	-0.0737583	-0.177915	0.0656076	0.0452249	0.182104	0.100813
Fam162a	Fam162a	grey	0.8626	-0.087599	0.00257999	0.049313	0.147731	0.198214	0.152037	0.252703
Ubb	Ubb	grey	0.818454	-0.143553	0.138853	0.214416	-0.125748	-0.017965	-0.0991275	0.0154283
Serinc3	Serinc3	grey	1.10049	-0.324611	0.143994	0.452836	-0.0679255	0.194704	-0.0891656	0.1721
Ptpn2	Ptpn2	grey	0.40557	-0.0167174	0.124546	0.123017	-0.0983807	-0.0139484	-0.132009	-0.0801984
Mif	Mif	grey	1.20637	-0.190229	0.117603	0.172053	0.18904	0.363241	0.305962	0.35516
Elf5	Elf5	grey	0.677667	-0.342928	0.110357	0.242194	0.086786	0.242662	0.023492	0.24243
Abhd5	Abhd5	grey	0.614379	-0.127895	0.0639761	-0.0291315	0.155261	0.238751	0.0715906	0.158719
Dusp1	Dusp1	grey	0.39084	0.184309	-0.167061	-0.154549	-0.0776632	-0.227992	-0.0850183	-0.168681
Calr	Calr	grey	0.915959	-0.0328762	-0.0139057	0.00756841	-0.00634644	0.184093	0.122093	0.215586
Trib1	Trib1	grey	0.557922	0.0447535	0.135235	0.190145	-0.133788	-0.0885672	-0.179759	-0.18885
Hsp90aa1	Hsp90aa1	grey	0.728433	0.261293	-0.193382	-0.172323	0.0537967	-0.0793547	0.160229	-0.0278937
Zfp36l2	Zfp36l2	grey	0.288993	0.153314	-0.158616	-0.0751521	-0.0194128	-0.125893	-0.028075	-0.103491
Dnaja1	Dnaja1	grey	0.440244	-0.0145671	0.042263	0.103037	-0.0401301	0.0398519	0.0119452	0.0858475
Ptp4a1	Ptp4a1	grey	0.432012	-0.080283	0.112458	0.116911	0.0417662	0.0207924	-0.0833504	-0.104517
Pgam1	Pgam1	grey	0.936127	0.00857576	-0.00379338	0.0442303	0.0739327	0.179648	0.194055	0.254791
Cdc42ep3	Cdc42ep3	grey	0.561771	0.230709	-0.0981378	0.0358722	-0.0822283	-0.132106	-0.0446518	-0.120309
Sparcl1	Sparcl1	grey	0.573148	-0.13731	0.0930252	0.227177	-0.0122776	0.112168	0.0032826	0.126554
Xist	Xist	grey	0.37199	0.141052	-0.225073	0.00987492	0.112782	-0.183678	-0.0726815	-0.154902
Ldhb	Ldhb	grey	0.62992	-0.217125	0.113481	0.33069	0.104327	0.285954	0.0616481	0.269906
Il24	Il24	grey	0.521037	0.14379	-0.152314	-0.254802	0.159181	0.0538281	0.147473	0.0141727
Gm8797	Gm8797	grey	0.628489	-0.0732451	0.00279011	0.0441394	-0.033567	-0.019392	-0.0355517	0.00581402
Mcl1	Mcl1	grey	0.518817	0.160317	-0.0513829	-0.0394642	-0.079059	-0.137891	-0.100289	-0.25521
Ctsb	Ctsb	grey	0.662715	0.3046	-0.164687	-0.209217	-0.124117	-0.201851	-0.167599	-0.186167
Pdia6	Pdia6	grey	0.940626	-0.0461073	-0.00373355	-0.00141851	-0.0531606	0.196498	0.1568	0.24888
Egr1	Egr1	grey	0.72636	-0.207247	-0.0463847	0.115671	0.025331	-0.00543349	-0.011168	0.100188
Ass1	Ass1	grey	0.510428	-0.061532	0.145555	0.247599	-0.0315638	0.227501	0.0509268	0.196436
Tceal9	Tceal9	grey	0.557073	-0.19359	-0.0363353	0.11055	0.198892	0.265829	0.223881	0.275042
2010111I01Rik	2010111I01Rik	grey	0.478443	-0.17535	0.211239	0.30133	-0.0121462	0.234801	-0.01775	0.123888
Sgk1	Sgk1	grey	0.400023	0.184758	-0.156364	-0.0537059	-0.0314768	-0.155431	-0.0121965	-0.126404
Ifitm2	Ifitm2	grey	0.708177	-0.144467	0.135913	0.310557	-0.0895283	0.216496	0.00524984	0.242078
H3f3b	H3f3b	grey	0.492707	-0.185864	0.191612	0.208189	-0.0580513	0.138113	0.0861381	0.0872351
Fam3c	Fam3c	grey	0.473127	-0.17318	-0.0528676	0.123271	0.0672442	0.209557	0.129255	0.251222
Fermt2	Fermt2	grey	0.330577	0.126055	0.0512796	0.0746609	-0.054436	0.000570748	-0.0823368	-0.0740195
Crip2	Crip2	grey	0.370244	0.129626	-0.0683747	0.138323	0.00885391	0.0945191	0.104641	0.13479
Bhlhe41	Bhlhe41	grey	0.562851	0.193112	-0.244677	-0.13874	-0.0782688	-0.218683	-0.0952346	-0.16427
Dnajb1	Dnajb1	grey	0.387297	-0.0223829	0.0326336	0.058298	0.00802641	-0.0229748	-0.0299339	-0.066747
Isg15	Isg15	grey	0.713451	0.0584972	0.00970738	-0.00388663	-0.106527	-0.0336755	-0.10179	-0.0151733
Irx3	Irx3	grey	0.469837	0.136789	0.0358957	0.0525089	-0.103388	-0.0790092	-0.0624573	-0.155489
1110008P14Rik	1110008P14Rik	grey	0.359886	-0.00454801	0.105975	0.0793446	-0.130587	0.164659	0.0106621	0.175735
Dynll1	Dynll1	grey	0.507769	0.169241	-0.189127	-0.137046	0.117838	0.11621	0.225623	0.223993
Lmo4	Lmo4	grey	0.698386	-0.308987	0.0385653	0.355246	0.0562299	0.251986	0.149092	0.37249
Egln3	Egln3	grey	0.511394	0.00593303	0.0714781	0.103825	-0.024648	0.0779306	0.0495133	0.116639
Slc3a2	Slc3a2	grey	0.305077	-0.0592317	0.047524	0.122541	-0.183841	-0.0811099	-0.0915634	0.0117286
Ncl	Ncl	grey	0.652846	-0.0162621	-0.105981	0.0728259	0.14455	0.115634	0.325221	0.261409
S100a1	S100a1	grey	0.68761	0.0258117	0.0627608	0.242004	-0.276317	-0.076549	-0.28764	-0.095836
Atp6v1e1	Atp6v1e1	grey	0.736903	-0.00449805	0.0686937	0.310378	-0.228444	-0.0613174	-0.274504	-0.0310547
Gapdh	Gapdh	grey	1.31088	-0.000909564	0.0454934	0.0507312	0.120003	0.232084	0.219193	0.269432
Nucb2	Nucb2	grey	0.493011	-0.0829463	0.274198	0.0356126	-0.174461	0.105228	-0.121343	0.0520524
Tgm2	Tgm2	grey	0.516726	0.189383	-0.169555	-0.21074	0.0645387	0.0210899	0.0800724	-0.0139631
Tpi1	Tpi1	grey	0.872874	-0.010358	0.057592	0.101068	-0.000232863	0.138088	0.106505	0.197901
Ctsd	Ctsd	grey	0.518597	0.0747452	-0.0294022	0.08598	-0.226749	-0.135004	-0.267335	-0.0595885
Srsf3	Srsf3	grey	0.602738	-0.00290179	-0.171451	-0.0705263	0.123549	0.164451	0.375343	0.30508
Ero1l	Ero1l	grey	0.561392	0.0436891	-0.00380212	-0.00682822	0.0287322	-0.0152697	0.00852384	-0.00736654
Krt14	Krt14	grey	0.415382	0.194941	-0.224867	-0.227046	0.0630601	-0.136741	0.0571793	-0.065909
Psmb8	Psmb8	grey	0.775916	-0.122496	0.241945	0.233695	-0.181994	0.0955247	-0.0846801	0.0856103
Taf1d	Taf1d	grey	0.376775	-0.267079	0.178152	0.27643	0.0720432	0.147649	0.0205152	0.153001
Atp1a1	Atp1a1	grey	0.305408	0.0208211	0.206586	0.122591	-0.167771	0.0405249	-0.109243	-0.0528407
S100a13	S100a13	grey	0.568641	0.261429	-0.249556	-0.120549	-0.0875676	-0.222458	-0.15839	-0.174353
Acsl4	Acsl4	grey	0.64085	-0.20121	0.184096	0.358131	-0.0916517	0.149925	-0.0580425	0.146091
Pkm	Pkm	grey	1.08281	0.0491251	0.0404044	0.189771	-0.111143	0.132841	0.0280878	0.205137
Hspd1	Hspd1	grey	0.680768	-0.0548302	-0.0637553	-0.0233271	0.184323	0.230912	0.366879	0.283414
Cnn3	Cnn3	grey	0.469262	0.146591	0.165495	0.109746	-0.256377	-0.0925978	-0.180465	-0.123428
Gpx1	Gpx1	grey	0.432	0.0838638	-0.0947291	-0.134792	0.103971	0.164	0.131265	0.125546
H2-Q4	H2-Q4	grey	0.497503	-0.0420633	0.199419	0.1972	-0.190969	0.0247701	-0.0909497	-0.0196801
Cystm1	Cystm1	grey	0.665815	0.266608	0.0962811	0.100474	-0.20034	-0.205728	-0.284703	-0.269628
Pfkl	Pfkl	grey	0.811487	-0.217695	0.152693	0.41822	-0.0714469	0.193766	-0.0406505	0.23311
Irx5	Irx5	grey	0.444424	0.0523809	0.107245	0.119756	-0.107441	-0.0692631	-0.0905335	-0.120508
Perp	Perp	grey	0.389522	0.179388	0.0978896	-0.0161016	-0.091138	-0.00753047	0.0145003	-0.0178854
Pdia3	Pdia3	grey	0.683453	-0.0889468	-0.0204276	0.080664	-0.0143111	0.191063	0.114051	0.252301
Hk2	Hk2	grey	0.382475	0.163625	0.0120108	-0.110488	-0.0598094	-0.104218	-0.0638301	-0.166135
Tspan3	Tspan3	grey	0.75416	-0.201361	0.198465	0.384069	-0.0583801	0.286665	0.0972221	0.309568
Map1lc3a	Map1lc3a	grey	0.414104	0.176444	0.107995	0.0208439	-0.103446	-0.0610818	-0.212849	-0.132336
Ftl1	Ftl1	grey	0.786614	0.330728	-0.270679	-0.310851	0.134018	-0.225887	-0.0933201	-0.198124
Fdx1	Fdx1	grey	0.427272	0.244337	-0.133722	-0.131821	0.00435981	-0.0447309	0.00159807	-0.0415667
Tmem176b	Tmem176b	grey	0.645413	-0.242601	0.193313	0.344616	-0.0862894	0.146428	-0.137578	0.169743
Slc9a3r1	Slc9a3r1	grey	0.393809	0.134168	0.0713119	0.081122	-0.115078	0.0061158	-0.0334451	-0.0233789
Gm47283	Gm47283	grey	0.346413	0.112407	-0.0802708	-0.0496435	0.0175152	-0.0257209	0.16549	-0.0298727
Rtp4	Rtp4	grey	0.650544	-0.0462437	0.160616	0.21604	-0.0695457	0.0930267	-0.116264	0.0616875
Tspo	Tspo	grey	0.470758	0.250221	-0.0555843	-0.0557212	-0.151694	-0.0852419	-0.0667371	-0.0392362
Fosb	Fosb	grey	0.627556	-0.0317487	-0.18777	-0.024164	0.0219896	-0.12472	-0.042465	-0.0224328
Slc39a1	Slc39a1	grey	0.605966	0.0101076	-0.0170641	-0.017132	-0.00639928	0.0375845	0.0159419	0.0171258
Sbno2	Sbno2	grey	0.329496	-0.0157382	0.0590976	0.106346	0.0369378	-0.00303066	-0.060996	-0.123472
Ppp1cc	Ppp1cc	grey	0.316261	0.0100716	-0.0419892	0.0717515	0.136253	0.0853949	0.0658019	0.0553532
Ctsz	Ctsz	grey	0.294694	-0.00388948	0.123184	-0.0248224	0.0387446	0.135735	0.0422947	0.122691
Cyb5a	Cyb5a	grey	0.535369	-0.242176	0.264325	0.319815	-0.205206	0.15085	-0.0981214	0.125293
Ehd4	Ehd4	grey	0.595308	0.224477	0.0624347	0.0434354	-0.183485	-0.110398	-0.143044	-0.229572
Ddah2	Ddah2	grey	0.484916	0.224099	-0.142994	-0.043539	-0.0332251	-0.222405	-0.172709	-0.111895
Mgp	Mgp	grey	0.44374	-0.0614042	-0.0630056	0.0677685	-0.0325269	0.034352	0.0589504	0.102276
Irf2bpl	Irf2bpl	grey	0.437495	0.196354	-0.031035	0.00922672	-0.0835324	-0.16985	-0.127078	-0.238306
Rassf1	Rassf1	grey	0.615884	0.280134	-0.0500944	-0.0580029	-0.139871	-0.258314	-0.186641	-0.271764
Snx17	Snx17	grey	0.393313	0.171575	-0.0308196	-0.00118752	-0.0687777	-0.00846463	-0.088731	-0.0383433
Adm	Adm	grey	0.333868	0.0487827	-0.0615026	-0.0315749	0.0610792	-0.0407865	0.0565327	-0.0290519
mt-Nd3	mt-Nd3	grey	0.702949	0.056132	-0.00944932	0.0177797	0.0907239	0.111309	0.0235288	0.0492992
Stat3	Stat3	grey	0.367906	0.00916369	0.00182353	0.0933771	0.0290823	-0.0294107	-0.114873	-0.086844
Prss22	Prss22	grey	0.38922	0.206021	-0.109014	-0.137375	0.045447	-0.00284262	0.118632	-0.0537335
P4hb	P4hb	grey	0.517711	-0.158649	0.0878109	0.0198562	0.115213	0.218671	0.12018	0.196013
Spry2	Spry2	grey	0.535008	0.151367	-0.0855919	-0.0154701	-0.0542125	-0.172135	-0.044809	-0.196999
Gm42418	Gm42418	grey	0.310454	-0.118115	0.0649964	0.190717	-0.0225966	0.0278851	-0.051307	0.00548819
Gde1	Gde1	grey	0.261914	0.0466428	0.0939594	-0.0445283	-0.0659854	0.0193164	-0.0486339	-0.0360995
Bsg	Bsg	grey	0.790541	-0.13481	0.141377	0.246636	0.0309683	0.151514	-0.0326229	0.180613
Cmas	Cmas	grey	0.382676	-0.095241	0.0579579	0.142027	0.0242369	0.262674	0.15384	0.323534
G0s2	G0s2	grey	0.36542	-0.199392	0.0609818	0.142769	0.0103896	0.207715	0.160537	0.267307
Ccnd1	Ccnd1	grey	0.349871	0.0467288	0.0419445	0.132625	-0.0890124	0.085967	0.110685	0.128772
Abhd2	Abhd2	grey	0.500156	0.140235	-0.181778	-0.144661	0.0567594	-0.0395328	0.0529109	-0.0405129
Cldn1	Cldn1	grey	0.609477	0.281392	-0.0132188	-0.081049	-0.110573	-0.150645	-0.130126	-0.22176
Chka	Chka	grey	0.309294	-0.111063	0.0914771	0.116498	-0.0592175	-0.00384728	-0.0793086	-0.0211793
Calm1	Calm1	grey	0.56095	0.251732	-0.010667	0.00890897	-0.100416	0.136172	0.171971	0.158108
Hist1h4h	Hist1h4h	grey	0.832386	-0.245994	0.408683	0.34684	-0.0868505	0.145593	-0.198618	0.0338615
Arrdc4	Arrdc4	grey	0.27469	0.0103622	0.0353628	0.0227205	0.0144248	-0.00822144	-0.111569	-0.089896
Cd47	Cd47	grey	0.682659	0.277951	-0.255125	-0.261091	-0.025397	-0.12429	0.0234257	-0.00695524
Qsox1	Qsox1	grey	0.301118	0.084846	0.085866	-0.0305191	-0.169855	-0.10027	-0.201766	-0.108576
Srsf5	Srsf5	grey	0.429902	0.22151	-0.221938	-0.147757	-0.0269406	-0.158495	-0.0137856	-0.00864462
Rsrp1	Rsrp1	grey	0.48521	-0.0903353	0.209903	0.291085	-0.152255	0.0239187	-0.125684	-0.00332475
Slc20a1	Slc20a1	grey	0.468114	0.244731	-0.0871362	-0.151314	-0.0394023	-0.106565	-0.0109392	-0.18336
Sumo2	Sumo2	grey	0.657648	-0.0331153	-0.0515954	0.0855597	0.118492	0.201124	0.352395	0.333344
Hcfc1r1	Hcfc1r1	grey	0.334772	-0.00983242	0.0435345	0.208568	0.0233653	0.00316056	-0.157593	0.0137408
Bex3	Bex3	grey	0.493889	-0.0561993	-0.133658	0.0244835	0.210817	0.185728	0.289388	0.202862
1810022K09Rik	1810022K09Rik	grey	0.301138	-0.0283743	0.0300198	0.0118764	0.0914224	0.177679	0.119942	0.226155
Eif4a2	Eif4a2	grey	0.354704	0.165662	-0.175081	-0.0718993	0.0212176	-0.285781	-0.171795	-0.224022
Ubxn4	Ubxn4	grey	0.40593	0.159037	0.0912559	0.0499386	-0.0773316	-0.0305862	-0.0961648	-0.0969153
Tmem59	Tmem59	grey	1.12974	-0.250979	0.294688	0.486729	-0.157004	0.139355	-0.265192	0.135328
Srsf2	Srsf2	grey	0.424261	0.124671	-0.156105	-0.0889426	0.0257973	0.0170894	0.241235	0.14354
Ptms	Ptms	grey	0.292199	-0.0318093	-0.00427707	0.160346	-0.0444996	0.0827297	0.0499912	0.107814
Map1lc3b	Map1lc3b	grey	0.478175	-0.152177	0.294325	0.232845	-0.0399788	0.115784	-0.197262	0.0302791
Gpx4	Gpx4	grey	0.385188	0.110593	-0.167447	-0.0882783	0.00450062	-0.0869206	-0.0136263	-0.0183884
Bnip3l	Bnip3l	grey	0.49428	-0.0858297	0.133658	0.182482	0.00808486	0.0820143	-0.0430822	0.10366
Fcgbp	Fcgbp	grey	0.378913	0.0690655	-0.0680105	-0.0293252	-0.133297	-0.172344	-0.145807	-0.157921
Gm10260	Gm10260	grey	0.510611	-0.143949	0.118027	0.220227	0.177096	0.097627	0.00570927	0.0959784
Mdfi	Mdfi	grey	0.584492	0.278046	-0.0780143	-0.0746018	-0.0950508	-0.153589	-0.155884	-0.215766
Rsrc2	Rsrc2	grey	0.420858	0.144724	-0.0493167	0.056493	-0.10191	-0.180204	-0.103016	-0.181615
Maff	Maff	grey	0.689722	0.258182	-0.156469	-0.154419	-0.0521292	-0.272532	-0.0935154	-0.303782
Srrm2	Srrm2	grey	0.376361	0.217667	-0.147429	-0.0430478	-0.0607108	-0.124754	0.0204029	0.000161283
Slc25a4	Slc25a4	grey	0.649728	-0.162468	-0.0168435	0.144266	0.221776	0.343579	0.298939	0.3898
Atox1	Atox1	grey	0.44096	0.0996515	-0.161836	-0.108203	0.0713787	0.175875	0.183351	0.196303
Ctsh	Ctsh	grey	0.428356	-0.108944	0.129726	0.236463	-0.0804567	0.100581	-0.143507	0.104655
Ubald2	Ubald2	grey	0.324372	0.0549294	-0.00471209	-0.0609388	0.103166	0.0627922	0.129205	0.0572584
Kif5b	Kif5b	grey	0.53151	0.285925	-0.019638	-0.0396826	-0.180388	-0.161122	-0.0540263	-0.131084
Gata3	Gata3	grey	0.494583	-0.267131	0.0697429	0.292491	0.0422978	0.180638	0.0396132	0.231802
Ly6a	Ly6a	grey	0.406324	0.180837	-0.161965	-0.218442	-0.0550815	-0.0926069	-0.000998725	-0.0522467
Alyref	Alyref	grey	0.663542	0.0520937	-0.0813168	-0.0226724	0.0601508	0.16553	0.396917	0.213698
Hspa1b	Hspa1b	grey	0.654298	-0.128933	0.062201	0.113635	-0.00206732	0.0175712	-0.0277897	-0.0142403
Klf9	Klf9	grey	0.501521	-0.0307841	0.198842	0.254725	-0.194498	-0.106433	-0.225612	-0.159089
Nedd9	Nedd9	grey	0.369679	0.0973474	-0.109892	0.0025687	-0.0466622	-0.193871	-0.145773	-0.184384
Gpi1	Gpi1	grey	0.542901	-0.190505	0.189782	0.245653	0.0797072	0.177096	0.000881474	0.164669
Ralbp1	Ralbp1	grey	0.280178	-0.0870846	0.122056	0.195688	0.0156315	0.156837	0.0575733	0.177453
Ets2	Ets2	grey	0.55668	0.228077	-0.171351	-0.140129	0.00823573	-0.22613	-0.0805507	-0.293482
Cbx3	Cbx3	grey	0.629919	-0.196886	0.0546321	0.120497	0.129745	0.263926	0.356014	0.298364
H13	H13	grey	0.37341	-0.0804013	0.139177	0.0227504	0.00508153	0.151836	-0.0415753	0.181555
Fgfr1	Fgfr1	grey	0.520815	0.16176	-0.0487423	0.129174	-0.190718	-0.176709	-0.180044	-0.186133
Mrpl33	Mrpl33	grey	0.605752	-0.111609	-0.0113659	0.0347796	0.183464	0.345503	0.317058	0.334257
Rnaset2a	Rnaset2a	grey	0.513499	-0.258465	0.235749	0.220704	0.0185762	0.32092	0.0515325	0.274584
Arl6ip1	Arl6ip1	grey	0.434151	-0.153617	0.112437	0.2964	-0.0481348	0.168008	0.138497	0.263924
Abracl	Abracl	grey	0.310995	0.0883482	0.0185983	-0.0641938	0.0485677	0.13536	0.1139	0.112375
Ccnl1	Ccnl1	grey	0.509634	0.0838741	-0.00988053	0.11098	-0.118285	-0.198854	-0.151466	-0.214191
Hdgf	Hdgf	grey	0.412737	0.196633	-0.0663817	-0.0589577	0.0450837	0.0464871	0.237808	0.0700584
Sbsn	Sbsn	grey	0.384825	0.126338	-0.125226	-0.198594	0.0542217	-0.0707344	-0.0139908	-0.0311698
Pdap1	Pdap1	grey	0.726573	-0.0458647	-0.0169972	-0.018533	0.22444	0.31459	0.408129	0.353995
Bax	Bax	grey	0.308198	0.0198293	-0.0249691	0.00888471	0.0268694	0.112982	0.146685	0.182286
Polr2l	Polr2l	grey	0.604993	0.0836058	-0.101445	-0.208633	0.0975178	0.157564	0.294577	0.160845
App	App	grey	0.441718	0.0776896	-0.082385	0.0989543	-0.168971	-0.133379	-0.142919	-0.0661293
Slc28a3	Slc28a3	grey	0.476877	0.100546	-0.141427	-0.0858834	-0.0815206	-0.0952306	-0.0480918	-0.0725703
Mafb	Mafb	grey	0.239948	-0.0452184	-0.0671023	0.0087935	0.0886182	-0.000127289	-0.0221216	0.07432
Ostc	Ostc	grey	0.634586	-0.101298	0.0292808	0.02169	0.130736	0.335097	0.267908	0.378729
Wfdc3	Wfdc3	grey	0.33497	0.00554242	-0.0720937	-0.0132503	-0.070378	-0.121856	-0.107471	-0.0808244
Eif3j1	Eif3j1	grey	0.239312	-0.0374398	0.120434	0.0864393	0.00623389	0.124615	0.0503841	0.100488
Npc2	Npc2	grey	0.370404	-0.136877	0.118356	0.164388	0.163229	0.205405	0.0207958	0.192429
Eif3a	Eif3a	grey	0.388184	0.17935	-0.0259273	-0.0143681	-0.0289991	-0.0798155	0.0466152	-0.0143793
Wfdc17	Wfdc17	grey	0.247605	0.0505108	-0.0655616	-0.109132	-0.00423279	-0.0146411	0.000355767	-0.0282886
Son	Son	grey	0.357669	0.181401	-0.205182	-0.034444	-0.0378571	-0.13031	-0.0206539	-0.0114889
Fosl2	Fosl2	grey	0.366973	0.0898381	-0.151357	-0.0641488	0.0646641	-0.142387	-0.0815062	-0.171008
Atp1b1	Atp1b1	grey	0.603046	-0.155481	0.341025	0.0950154	-0.234697	0.0540119	-0.0428788	0.0282774
mt-Nd2	mt-Nd2	grey	1.14448	-0.00528704	0.0604242	0.0157354	0.187009	0.243966	0.168756	0.165875
Rrbp1	Rrbp1	grey	0.291029	0.0593641	0.0948994	0.10308	-0.180456	-0.0694513	-0.134008	-0.0755426
Laptm4a	Laptm4a	grey	0.931267	-0.270735	0.272613	0.467536	-0.174594	0.182901	-0.140056	0.225809
Ppp1cb	Ppp1cb	grey	0.359859	-0.110393	0.139651	0.259778	-0.0333437	0.164003	-0.0146304	0.142524
Smim22	Smim22	grey	0.531814	-0.238274	0.169117	0.314935	-0.0542675	0.184298	-0.116271	0.148626
Prelid1	Prelid1	grey	0.548539	0.121601	-0.141674	-0.162872	0.205847	0.151849	0.242373	0.206136
Zc3h15	Zc3h15	grey	0.400474	0.226933	-0.0739418	-0.00479175	-0.0647814	-0.139383	-0.0339316	-0.114964
Psme1	Psme1	grey	0.396703	-0.105132	-0.0083331	0.184234	0.0446957	0.160789	0.063238	0.223949
Irf7	Irf7	grey	0.844234	-0.0533759	0.116867	0.199023	-0.143205	-0.00484403	-0.149324	-0.0088103
Rnh1	Rnh1	grey	0.632909	0.29048	0.000332644	-0.0257307	-0.145719	-0.0988337	-0.123802	-0.101146
mt-Nd5	mt-Nd5	grey	0.49367	-0.140859	0.163118	0.197866	0.0375369	0.156596	0.0348694	0.101903
Psmb3	Psmb3	grey	0.594655	0.0179217	-0.0100923	-0.0714479	0.0407301	0.257055	0.28565	0.323841
Atp5h	Atp5h	grey	0.862046	-0.247954	0.118125	0.228593	0.174751	0.398948	0.28455	0.37584
Plp2	Plp2	grey	0.54686	0.284558	-0.304594	-0.255725	0.121579	-0.166065	0.0999649	-0.0832111
Apoe	Apoe	grey	0.219693	-0.0168918	0.0150901	0.0909676	-0.0150426	-0.0352473	-0.0176801	-0.0420819
Nars	Nars	grey	0.293105	0.0850015	0.0621957	-0.00549237	-0.105965	0.0401837	0.0774817	0.101931
Psme2	Psme2	grey	0.351291	0.025617	-0.0465995	-0.00425442	0.00536534	0.187896	0.150636	0.250709
Morf4l2	Morf4l2	grey	0.573761	0.304458	-0.260822	-0.22015	-0.0033799	-0.115286	0.06815	0.00424399
Syngr2	Syngr2	grey	0.374264	-0.0838312	0.142956	0.236551	-0.0609574	0.191347	0.0781559	0.234863
Tinagl1	Tinagl1	grey	0.410405	0.200361	-0.162367	-0.209752	0.109107	0.02682	0.18682	0.0644708
Mpc1	Mpc1	grey	0.551063	-0.236021	0.295065	0.25921	-0.0477729	0.310562	0.0798046	0.216826
Rab10	Rab10	grey	0.52257	0.300477	-0.118819	-0.131822	-0.00774208	-0.0965044	-0.0192946	-0.104415
Calm2	Calm2	grey	0.443353	-0.0057296	0.149954	0.241318	-0.0981363	0.226085	0.148868	0.233307
Tsc22d1	Tsc22d1	grey	0.256909	0.0601138	-0.134122	-0.0546596	0.0674909	-0.0239778	0.0370554	0.0481058
Dynll2	Dynll2	grey	0.504566	-0.265735	0.0990832	0.251485	0.0672871	0.296519	0.226823	0.33442
Ssb	Ssb	grey	0.447571	-0.140028	0.127387	0.278428	-0.0687164	0.165462	0.126415	0.274943
Esd	Esd	grey	0.297662	0.124866	-0.092129	-0.0490612	0.021006	-0.0210075	0.0408128	0.0561865
Psmb5	Psmb5	grey	0.525635	0.0969902	-0.0479538	-0.104744	0.0151532	0.190421	0.24282	0.28728
Aprt	Aprt	grey	0.407256	0.213139	-0.240018	-0.162038	0.173038	0.00786598	0.177427	0.0718467
Shisa5	Shisa5	grey	0.505456	0.0697139	-0.0532736	0.111768	-0.177197	-0.100614	-0.149226	-0.0177879
Sf3b1	Sf3b1	grey	0.399077	0.168178	-0.0880061	0.0563136	-0.0850117	-0.135028	-0.0534442	-0.0556945
Selenow	Selenow	grey	0.244826	0.0393937	-0.02023	0.0705742	0.0214241	0.0274198	-0.00367227	0.0891764
Aplp2	Aplp2	grey	0.305708	0.137801	-0.200506	-0.0329903	-0.0163215	-0.0572524	0.0577592	0.027025
Serpinh1	Serpinh1	grey	0.403446	0.118317	-0.133674	0.0272335	-0.0415103	-0.123345	-0.0579034	-0.00832692
Sh3bgrl3	Sh3bgrl3	grey	0.46262	0.195705	-0.189983	-0.170756	0.102313	0.0577861	0.151233	0.121385
Prmt1	Prmt1	grey	0.560936	0.0357492	-0.123827	-0.0212086	0.118558	0.168775	0.311277	0.321706
Ddost	Ddost	grey	0.607294	-0.14874	0.0849745	0.106745	0.0745212	0.347602	0.242023	0.342232
Sub1	Sub1	grey	0.527155	0.165668	-0.201664	-0.133442	0.190977	0.166101	0.281314	0.201827
Uap1	Uap1	grey	0.276005	-8.16e-05	0.0934143	0.0856511	-0.0261773	0.0741986	0.00268981	-0.00651445
Bst2	Bst2	grey	0.610165	-0.026192	0.0582201	0.0879134	-0.0800967	0.0254232	-0.0559918	0.029099
Rnf11	Rnf11	grey	0.366343	0.20453	-0.0729169	-0.0230084	-0.0887072	-0.201884	-0.148438	-0.192755
Baiap2	Baiap2	grey	0.565639	0.273901	-0.192581	-0.116961	-0.086031	-0.216642	-0.0680866	-0.21453
Ralgds	Ralgds	grey	0.441985	-0.120513	0.205174	0.249499	-0.0917172	0.00661364	-0.156926	-0.107418
H2afj	H2afj	grey	0.499091	-0.186936	0.221487	0.221453	0.0212813	0.277728	-0.0116007	0.209724
Csnk1a1	Csnk1a1	grey	0.454516	0.0777003	0.0579109	0.179675	-0.0774173	-0.0788947	-0.13126	-0.146474
Eif3j2	Eif3j2	grey	0.278198	0.0407861	0.0880557	0.0736515	-0.023764	0.00108101	-0.00266098	-0.0517944
Cited4	Cited4	grey	0.463958	-0.225028	0.184067	0.225706	-0.0648492	0.176861	-0.0205814	0.232738
Lrrc59	Lrrc59	grey	0.606994	0.292528	-0.227973	-0.327925	0.0661153	-0.0613874	0.168559	0.00276597
Anxa6	Anxa6	grey	0.487827	0.244133	-0.18069	-0.171627	0.0391219	-0.0312527	0.0463025	0.0647373
Eif1a	Eif1a	grey	0.420857	0.217796	-0.0309748	-0.0133131	-0.0688418	-0.0974741	-0.0488935	-0.111549
Psap	Psap	grey	0.763366	-0.15492	0.197745	0.392411	-0.0903226	0.159148	-0.162433	0.138881
St6galnac4	St6galnac4	grey	0.241025	0.0332975	0.118151	0.113504	-0.0682332	0.051151	-0.00811436	-0.0141624
C1qbp	C1qbp	grey	0.728157	-0.0765816	-0.100345	-0.053569	0.26773	0.242285	0.375195	0.3372
Itm2c	Itm2c	grey	0.392794	-0.104273	0.14114	0.24847	-0.12864	0.0574049	-0.175464	0.0742683
Itgb1	Itgb1	grey	0.567308	0.301413	-0.20016	-0.100838	-0.113905	-0.185857	-0.0319983	-0.104367
Rbm25	Rbm25	grey	0.370841	0.141236	-0.0413182	0.0531509	-0.0653849	-0.0998205	-0.00625172	-0.040816
Srsf7	Srsf7	grey	0.52227	0.184696	-0.146596	-0.141412	0.0397386	0.0498392	0.298879	0.161109
Ube2b	Ube2b	grey	0.337534	0.161453	-0.0544797	0.0297087	-0.0299519	-0.0971423	-0.0661246	-0.0842275
1110008F13Rik	1110008F13Rik	grey	0.393318	0.0176103	-0.0059885	-0.0362202	0.0750651	0.195024	0.179571	0.261963
Pim1	Pim1	grey	0.635704	0.282602	-0.214753	-0.198763	-0.0454574	-0.325178	-0.103035	-0.329979
Tmbim4	Tmbim4	grey	0.53651	-0.0866484	0.273664	0.30544	-0.256708	0.0894246	-0.202616	0.0617226
Nudt4	Nudt4	grey	0.241975	0.0103231	0.07987	0.0504022	-0.0497599	-0.0404757	-0.027881	-0.0619826
Pfkp	Pfkp	grey	0.627449	0.269198	-0.101835	-0.00592627	-0.136407	-0.14049	-0.102183	-0.109363
Itga6	Itga6	grey	0.313993	0.181173	-0.063651	-0.0523706	0.0022305	-0.100045	-0.0489513	-0.123189
Pa2g4	Pa2g4	grey	0.537896	-0.0369124	0.0108136	0.0163461	0.122853	0.241375	0.332195	0.322173
Kdm6b	Kdm6b	grey	0.522402	0.20686	-0.104462	-0.105973	-0.021995	-0.154984	-0.0674183	-0.201504
Psmd7	Psmd7	grey	0.393502	0.177018	-0.103771	-0.0643718	-0.0330975	-0.0071112	0.0924922	0.0986215
Lamp2	Lamp2	grey	0.43112	-0.0834194	0.151692	0.238203	-0.148655	-0.0456906	-0.212674	-0.0108638
Cpe	Cpe	grey	0.672888	-0.119498	0.341447	0.287715	-0.194586	0.0966216	-0.0907221	0.0762224
Snu13	Snu13	grey	0.5266	0.0218315	-0.092139	-0.0582056	0.144696	0.152899	0.336753	0.241327
Pdlim1	Pdlim1	grey	0.409552	0.221549	-0.127799	-0.213002	0.00756121	-0.0346999	0.110791	0.0142861
Atpif1	Atpif1	grey	0.722301	-0.0466925	-0.121634	0.0107496	0.215471	0.32644	0.306462	0.376157
Arf4	Arf4	grey	0.287867	0.102705	0.0200306	0.0565113	-0.148727	-0.0828254	-0.12068	-0.0495841
Rap1b	Rap1b	grey	0.502692	0.2903	-0.136523	-0.0566446	-0.0818311	-0.119761	-0.0671714	-0.141127
Polr2e	Polr2e	grey	0.461389	-0.224315	0.201323	0.234522	0.095566	0.313705	0.156688	0.350841
Tmem238	Tmem238	grey	0.566101	-0.0638021	0.0622186	-0.0365858	0.155152	0.298709	0.296713	0.284303
Cyb5r3	Cyb5r3	grey	0.403434	-0.106254	0.212217	0.268476	-0.158864	0.198344	0.0389416	0.204257
Prdx5	Prdx5	grey	0.390571	-0.105164	0.00544275	0.207079	0.0040624	0.123462	-0.0620542	0.143513
Nop53	Nop53	grey	0.559658	-0.019241	-0.0905469	0.0101434	0.237225	-0.0696055	-0.0528248	-0.0347533
Mtdh	Mtdh	grey	0.269979	0.00433746	0.0561336	0.129306	-0.0492187	0.0572824	0.0789364	0.138591
Cct7	Cct7	grey	0.464527	-0.0410006	-0.00183701	0.0972466	0.0710397	0.227084	0.26441	0.311104
Ap3s1	Ap3s1	grey	0.330078	0.114518	0.039737	-0.0853601	0.0651929	0.0924418	0.057741	0.0696241
Tmem256	Tmem256	grey	0.551271	-0.233628	0.144845	0.320484	0.0399048	0.299126	0.0756125	0.271621
Krtcap2	Krtcap2	grey	0.570063	-0.170139	0.126045	0.0095255	0.163177	0.322271	0.273878	0.324103
Ppp1r14b	Ppp1r14b	grey	0.397902	0.16379	-0.125327	-0.141538	0.139359	0.0901015	0.214428	0.0848415
Use1	Use1	grey	0.464082	-0.0742669	-0.0788622	0.0913241	0.184544	-0.109067	-0.160083	-0.0717908
Bzw2	Bzw2	grey	0.315147	-0.109353	0.120181	0.163911	0.056885	0.183247	0.0671233	0.167995
Vps37b	Vps37b	grey	0.800697	0.261434	-0.0507965	-0.0831713	-0.162161	-0.279707	-0.161917	-0.361626
Fblim1	Fblim1	grey	0.329479	0.116866	0.0177158	0.08941	-0.0154627	0.0791611	0.0366279	0.0956999
Mcub.1	Mcub.1	grey	0.447284	0.220634	-0.148992	-0.212072	0.10149	-0.0672694	0.129528	-0.0360654
Vdac1	Vdac1	grey	0.502115	-0.14397	0.076091	0.171871	0.0941203	0.290354	0.2443	0.292092
Tcp1	Tcp1	grey	0.537676	0.139899	-0.192017	-0.200831	0.201799	0.0959252	0.300814	0.195569
1810037I17Rik	1810037I17Rik	grey	0.362069	-0.091099	0.0445964	0.162621	0.0609904	0.22105	0.225578	0.227426
Me1	Me1	grey	0.47832	-0.12015	0.151131	0.261491	-0.0994421	0.0857675	-0.097303	0.0579758
Higd2a	Higd2a	grey	0.558675	-0.196067	0.230674	0.358522	0.020429	0.237767	-0.0749296	0.181222
Serpine2	Serpine2	grey	0.836585	-0.0280833	0.038508	0.180297	-0.124161	0.0455596	-0.0115547	0.0848261
Mgst3	Mgst3	grey	0.370231	0.00711028	0.143864	0.0920857	0.00374087	0.23361	0.0533898	0.176449
Timm10b	Timm10b	grey	0.429179	-0.212705	0.144181	0.152378	0.040403	0.295127	0.120337	0.300078
Ost4	Ost4	grey	0.398725	-0.0137851	-0.0871236	-0.000894179	0.162618	0.226608	0.183369	0.242725
Psma6	Psma6	grey	0.429033	-0.105757	0.0701038	0.150395	-0.017077	0.245275	0.190634	0.337513
Ywhaq	Ywhaq	grey	0.401993	0.145199	-0.0891225	-0.0668424	0.0353813	0.0940889	0.209045	0.193267
Tma7	Tma7	grey	0.712074	-0.0445642	-0.12275	-0.0254187	0.25681	0.307638	0.376044	0.366979
Ano1	Ano1	grey	0.549961	-0.144631	0.14747	0.355552	-0.0363605	0.184921	-0.0478971	0.152732
Skil	Skil	grey	0.383186	0.0327774	-0.0337749	0.0676718	-0.0297116	-0.121789	-0.123653	-0.161435
Rab25	Rab25	grey	0.522171	-0.274259	0.201015	0.336289	0.0744059	0.276785	0.0510813	0.261108
Usp50	Usp50	grey	0.574308	0.100001	-0.151941	-0.247102	0.106156	0.10709	0.262589	0.116173
Zfp706	Zfp706	grey	0.318595	0.100093	-0.0107148	-0.0868545	0.0886208	0.0919093	0.186404	0.113694
Hnrnpf	Hnrnpf	grey	0.565565	0.278613	-0.206624	-0.193181	0.0114809	-0.0715215	0.196822	0.0529341
Ankrd11	Ankrd11	grey	0.449513	0.257601	-0.138066	-0.104531	-0.0402704	-0.160945	0.0113504	-0.155048
Grcc10	Grcc10	grey	0.333466	-0.133797	-0.000238211	0.157775	0.0536066	0.0945917	-0.0583562	0.0944508
Nr4a1	Nr4a1	grey	0.64971	-0.221988	0.0467413	0.261613	-0.00991434	0.0455433	-0.0290246	0.100394
Phb2	Phb2	grey	0.569812	0.0117767	-0.131362	-0.0800509	0.239369	0.202498	0.329601	0.307364
Mrps6	Mrps6	grey	0.678779	-0.311739	0.179654	0.399568	-0.0150554	0.260971	0.0553425	0.27837
Psma1	Psma1	grey	0.425731	-0.0454601	0.0328338	0.084492	0.0181506	0.217692	0.246339	0.302058
Gnl3	Gnl3	grey	0.367823	0.119895	0.00365726	0.00685241	-0.0914255	-0.121623	-0.0159742	-0.0674627
Hnrnpu	Hnrnpu	grey	0.340952	0.153256	-0.133246	-0.10022	0.0402855	-0.0232224	0.20114	0.0466975
Tax1bp3	Tax1bp3	grey	0.440833	0.218571	-0.230433	-0.181362	0.0382688	-0.0677071	0.0196069	0.0242748
Hspa9	Hspa9	grey	0.345983	0.0405721	-0.00784442	-0.0324858	0.0210757	0.0547509	0.193289	0.137713
Cope	Cope	grey	0.468853	-0.174209	0.181278	0.219752	-0.0680367	0.255162	0.00162765	0.254526
Tomm5	Tomm5	grey	0.343937	-0.00120201	0.00418722	0.0191348	0.116453	0.188047	0.180577	0.229184
Kdelr2	Kdelr2	grey	0.389717	-0.00770212	-0.0881731	-0.0721781	0.0691122	0.110079	0.222433	0.172017
Ddx5	Ddx5	grey	0.433403	0.116481	-0.0503683	0.125479	-0.0563502	-0.0459569	-0.0274269	-0.0308157
Sin3b	Sin3b	grey	0.301179	0.165793	-0.111496	-0.0722854	0.0351802	-0.0037066	0.0362738	0.0516458
Cdk2ap1	Cdk2ap1	grey	0.414398	-0.143281	0.150246	0.21854	-0.0371608	0.234567	0.170559	0.206557
Dync1i2	Dync1i2	grey	0.414236	0.231072	-0.182767	-0.143646	0.049456	-0.0447525	0.072555	0.0277346
Cct4	Cct4	grey	0.459753	0.070736	-0.147181	-0.0797809	0.200003	0.0622364	0.166891	0.179699
Shf	Shf	grey	0.721293	-0.155472	0.208857	0.380842	-0.067026	0.245252	0.00202778	0.231095
Tmem176a	Tmem176a	grey	0.447185	-0.147781	0.124787	0.244142	-0.138151	0.101021	-0.0747145	0.109669
Rdx	Rdx	grey	0.289614	0.157088	-0.141437	-0.0796195	0.040089	-0.022654	0.15555	0.060548
Krt17	Krt17	grey	0.468339	0.202599	-0.172591	-0.215848	0.0649329	-0.0913259	0.0672621	-0.0547692
Ppp1r15a	Ppp1r15a	grey	0.676375	0.275593	-0.103902	-0.109797	-0.130429	-0.326731	-0.18482	-0.356369
Rpn2	Rpn2	grey	0.510919	-0.154995	0.128404	0.120093	0.00451107	0.310189	0.184153	0.305774
Atp6v0b	Atp6v0b	grey	0.276254	0.135892	0.0837763	0.0545548	-0.145649	0.000123382	-0.0716476	0.0061288
Uqcc2	Uqcc2	grey	0.509292	-0.0171829	-0.0186494	-0.0427377	0.0969894	0.260014	0.314754	0.29662
Clint1	Clint1	grey	0.441459	-0.120221	0.124732	0.304413	-0.0893696	0.0501453	-0.0952942	0.0445382
Jak1	Jak1	grey	0.276381	0.0239303	0.132628	0.153005	-0.100267	-0.0164215	-0.106295	-0.0665339
Psmd11	Psmd11	grey	0.420672	0.229469	-0.0831706	-0.113352	-0.0871992	-0.0928036	0.0289603	-0.0139521
Skp1a	Skp1a	grey	0.28438	-0.0926159	0.0209878	0.122333	0.0223779	0.18331	0.124769	0.206872
Eif3c	Eif3c	grey	0.298718	0.068481	-0.062719	-0.0492037	0.0674475	0.0647788	0.197473	0.144717
Txnl1	Txnl1	grey	0.413513	0.220081	-0.0614669	-0.114894	-0.0506659	-0.0136679	0.0915439	0.0429803
Prkar1a	Prkar1a	grey	0.298691	0.0778461	-0.126719	0.0312281	0.0196278	0.0708923	0.084426	0.170636
Slc38a2	Slc38a2	grey	0.222787	0.115056	-0.057141	-0.0878843	0.00188503	-0.0732174	0.046039	-0.0596196
Tnfaip2	Tnfaip2	grey	0.624478	0.234885	-0.18917	-0.159826	-0.0854425	-0.164345	-0.0221715	-0.126248
Rab18	Rab18	grey	0.34068	0.0359143	0.0746236	0.183953	-0.155235	-0.00807538	-0.106415	0.00112502
Mcfd2	Mcfd2	grey	0.281067	0.0978261	0.120947	-0.0203599	-0.0823218	0.0385	-0.0487048	0.0132272
Ptp4a2	Ptp4a2	grey	0.3988	0.246103	-0.134149	-0.119452	-0.0545862	-0.11855	0.0351123	-0.0937523
Pglyrp1	Pglyrp1	grey	0.522498	-0.0241191	0.0236934	-0.0785608	0.13404	0.262341	0.277878	0.261434
Scaf11	Scaf11	grey	0.277116	0.151863	-0.0594172	-0.0699032	-0.0265113	-0.0268395	0.146139	-0.00351744
Gm10076	Gm10076	grey	0.479814	-0.129656	0.0954865	0.134066	0.194402	0.146316	0.105244	0.14758
Timm13	Timm13	grey	0.567953	-0.0582887	-0.0240846	-0.0149278	0.141072	0.312295	0.301901	0.340775
Ak2	Ak2	grey	0.30019	0.124152	-0.0190756	-0.0387269	-0.00444046	0.0453845	0.149554	0.0771312
Gnb1	Gnb1	grey	0.422543	0.242479	-0.174752	-0.14825	0.0565663	-0.0045076	0.1416	0.0279999
Eif3g	Eif3g	grey	0.397788	0.122575	-0.111471	-0.167124	0.154203	0.0521017	0.141504	0.148376
Irx2	Irx2	grey	0.431512	-0.114205	0.068321	0.24843	-0.0667224	0.0405336	-0.0221498	0.095876
Capzb	Capzb	grey	0.471245	0.228827	-0.16876	-0.153018	0.0406915	-0.00227828	0.0685611	0.0800431
Psmb7	Psmb7	grey	0.501742	-0.0311696	0.00203324	0.00498735	0.108923	0.271122	0.28818	0.323568
Kmt5a	Kmt5a	grey	0.429427	0.165125	0.0677529	0.0867816	-0.132942	-0.0751911	-0.0498795	-0.132557
B4galt1	B4galt1	grey	0.307728	0.0275441	0.0462192	0.037965	-0.0346524	0.00580951	-0.0736904	-0.0742502
Bcl3	Bcl3	grey	0.305934	0.0665664	0.0465548	-0.033309	0.0757373	0.0466622	7.73e-05	-0.031753
St13	St13	grey	0.257176	-0.000693093	0.0723366	0.0659158	0.0533037	0.0812938	0.10829	0.086194
Selenok	Selenok	grey	0.298662	0.180088	-0.0769291	-0.0442278	-0.0702825	-0.11224	-0.0761631	-0.0871337
Cox17	Cox17	grey	0.491206	-0.0787645	0.0297602	0.0603058	0.0961478	0.302836	0.253257	0.293364
Cct3	Cct3	grey	0.455555	0.0911181	-0.12344	-0.0752279	0.0766366	0.113189	0.225232	0.237196
Nop58	Nop58	grey	0.372123	0.0145611	-0.0228418	0.0441013	0.0356998	0.0785625	0.189324	0.171802
Fkbp2	Fkbp2	grey	0.388835	-0.164111	0.130719	0.159033	-0.0377126	0.216653	0.111381	0.199371
Pafah1b1	Pafah1b1	grey	0.417479	0.21809	-0.0541976	-0.011571	-0.0682266	-0.130813	-0.0607505	-0.12688
Raly	Raly	grey	0.328303	0.0054117	-0.0951942	0.0663543	0.0762252	0.115779	0.227443	0.22592
Vcp	Vcp	grey	0.283653	0.0973072	-0.0539265	-0.0146854	-0.0424529	0.066864	0.077913	0.129259
Surf4	Surf4	grey	0.350662	-0.159432	0.0971962	0.173262	-0.0113805	0.173248	0.000725901	0.177649
Ndel1	Ndel1	grey	0.409927	-0.0450974	0.0269104	0.175276	-0.0232483	-0.0267854	-0.10437	-0.0831765
Fkbp1a	Fkbp1a	grey	0.495993	0.252195	-0.284957	-0.190566	0.080644	-0.0174489	0.184312	0.0795459
Mbnl2	Mbnl2	grey	0.275487	0.0438165	0.117143	0.114866	-0.0675166	0.0114028	-0.0789039	-0.0754184
Plpp2	Plpp2	grey	0.32237	0.183315	-0.17473	-0.071634	0.091558	0.00244002	0.095807	0.0781461
Ube2i	Ube2i	grey	0.56919	0.227989	-0.246127	-0.245693	0.199141	0.0138994	0.277315	0.115677
Kctd1	Kctd1	grey	0.321384	-0.0533242	0.0414554	0.155537	0.014042	0.10076	-0.0208006	0.0795583
Nedd4	Nedd4	grey	0.342189	-0.130961	-0.00124646	0.195842	0.125396	0.125846	0.0714624	0.166846
Tra2b	Tra2b	grey	0.305019	0.185543	-0.146492	-0.102289	-0.00976751	-0.122857	0.0877949	-0.0642214
Eif1ax	Eif1ax	grey	0.436726	0.18226	-0.149188	-0.172221	0.151917	0.0764428	0.245525	0.137582
Bag1	Bag1	grey	0.390994	-0.0645305	0.11775	0.0929747	0.0959272	0.262971	0.169714	0.22152
Rheb	Rheb	grey	0.339383	0.198274	-0.0212363	-0.0125438	-0.0931478	-0.0360952	0.0339318	-0.0490912
Pgls	Pgls	grey	0.640255	-0.174552	0.0291536	0.0773096	0.249644	0.35522	0.28933	0.333763
Cct5	Cct5	grey	0.401841	-0.0328066	0.0162579	0.0311615	0.138286	0.158003	0.168019	0.254373
Psma5	Psma5	grey	0.370717	0.0210928	-0.0332304	-0.02414	0.0808524	0.149602	0.196375	0.232854
Bcap31	Bcap31	grey	0.449436	-0.119215	0.159629	0.27302	-0.140417	0.142353	-0.0474016	0.181202
Sec62	Sec62	grey	0.301547	-0.0848187	0.175619	0.196525	-0.144391	0.05976	-0.0859748	0.0995199
Pdcd6	Pdcd6	grey	0.450959	0.269611	-0.194861	-0.113906	-0.0166355	-0.0765666	0.0432165	0.0183652
Hnrnpc	Hnrnpc	grey	0.436445	0.114792	-0.249012	-0.193737	0.184114	0.0174746	0.261102	0.137112
Psmb4	Psmb4	grey	0.420797	-0.0315722	-0.0111123	0.0327426	0.0761287	0.262254	0.228823	0.320051
Ddx3x	Ddx3x	grey	0.211539	0.0834287	-0.0601078	-0.0276275	0.0314144	-0.00927812	0.0511564	-0.0120047
Ppp3ca	Ppp3ca	grey	0.379195	0.0108253	0.0607879	0.220269	-0.0897921	0.00358985	-0.0628996	0.0270636
Arpc4	Arpc4	grey	0.477701	0.234909	-0.228227	-0.193184	0.0400148	-0.0377757	0.0856543	0.0640372
Mrpl14	Mrpl14	grey	0.39505	-0.137581	0.0744044	0.19114	0.0850856	0.262913	0.206427	0.268688
Adrm1	Adrm1	grey	0.31544	0.133942	0.0350208	-0.019717	-0.0720362	0.00748223	0.0204541	0.0597955
Ndufa1	Ndufa1	grey	0.583914	-0.180429	0.246115	0.168629	-0.0360416	0.335667	0.0725283	0.213345
Fkbp4	Fkbp4	grey	0.53451	-0.144525	0.0549923	0.103473	0.115055	0.317723	0.326019	0.370765
Tax1bp1	Tax1bp1	grey	0.33904	0.112069	0.0350911	0.0779995	-0.174696	-0.107745	-0.0806244	-0.0495079
Cnbp	Cnbp	grey	0.318509	-0.0530359	0.0300536	0.159267	-0.046893	0.0892586	0.141406	0.204741
Serpinb6a	Serpinb6a	grey	0.251852	0.112161	0.0674701	-0.0736548	-0.0882593	0.00479908	0.0659718	0.0373232
Polr2f	Polr2f	grey	0.40186	-0.154177	0.124181	0.17325	0.0283181	0.263161	0.237336	0.31361
Fam134b	Fam134b	grey	0.48487	-0.0957409	0.330552	0.25104	-0.171784	0.073819	-0.130629	-0.0293345
Pfdn2	Pfdn2	grey	0.484656	0.255212	-0.140432	-0.0854302	-0.0464041	-0.192242	-0.0268347	-0.134951
Eny2	Eny2	grey	0.439223	-0.216877	0.100679	0.122326	0.070392	0.286677	0.270868	0.34369
Rbx1	Rbx1	grey	0.539535	-0.141776	0.119975	0.144104	0.0559008	0.342933	0.281232	0.412706
Chmp2a	Chmp2a	grey	0.270151	-0.0535225	0.107285	0.159063	-0.0758593	0.165991	0.0117409	0.188851
Mrpl12	Mrpl12	grey	0.513688	0.0424175	-0.09604	-0.117038	0.11595	0.145429	0.293619	0.248749
Rer1	Rer1	grey	0.283897	0.00379482	0.0399911	0.0516931	-0.00683059	0.160153	0.101051	0.219626
Srsf11	Srsf11	grey	0.25642	0.0484859	-0.0507755	0.0630368	0.0201091	-0.0138443	0.0517701	0.0459833
Dnajc3	Dnajc3	grey	0.560493	-0.239057	0.300381	0.22475	-0.152392	0.195289	0.00557583	0.186846
Srrm1	Srrm1	grey	0.278215	0.0208254	0.0599209	0.113482	-0.0339414	0.0162949	0.0592552	0.0675103
Atp6v1a	Atp6v1a	grey	0.535147	-0.134938	0.119791	0.326357	-0.124581	0.046111	-0.14494	0.0405207
Coq10b	Coq10b	grey	0.544309	0.26327	-0.090464	-0.0852579	-0.111501	-0.193295	-0.0717659	-0.227684
Gadd45b	Gadd45b	grey	0.355971	0.0900367	-0.0637209	0.0111849	-0.0973729	-0.179311	-0.116236	-0.137929
Rabac1	Rabac1	grey	0.288791	-0.0136126	0.0918504	0.0762665	-0.137504	-0.0637328	-0.189695	-0.0169657
Fundc2	Fundc2	grey	0.413708	-0.181682	0.0504523	0.249475	0.153108	0.187563	0.0750933	0.166509
Ube2a	Ube2a	grey	0.450362	-0.0868347	0.0429171	0.0320393	0.111522	0.289339	0.264101	0.314898
Psmd4	Psmd4	grey	0.356976	0.161367	-0.0620826	-0.0703182	-0.0458172	-0.0424197	0.0323903	0.0492662
Gm26917	Gm26917	grey	0.215326	-0.0323146	-0.0195107	0.0226588	0.0434364	0.0521655	0.0386281	0.0440939
Sdcbp	Sdcbp	grey	0.306064	0.130094	-0.0240013	0.0614782	-0.0768704	-0.0881526	-0.12556	-0.09416
Bin1	Bin1	grey	0.217459	-0.0140054	0.0400314	0.119129	-0.0194417	0.133619	0.0445501	0.175352
Scand1	Scand1	grey	0.356708	-0.134517	0.0394158	0.0382924	0.180645	0.204951	0.109902	0.198591
Anp32a	Anp32a	grey	0.491593	-0.146514	0.00590183	0.116554	0.120601	0.272495	0.295692	0.359955
Ptges3	Ptges3	grey	0.445135	0.204452	-0.205287	-0.213256	0.0726573	-0.0140757	0.262819	0.0703296
Psma2	Psma2	grey	0.513748	-0.0588317	0.0388283	0.127726	0.0155344	0.277391	0.217964	0.365377
Gabarapl2	Gabarapl2	grey	0.373565	-0.0358744	0.194747	0.251491	-0.11444	0.0795671	-0.109965	0.0364524
F11r	F11r	grey	0.521257	0.299625	-0.150548	-0.113945	-0.135299	-0.207311	-0.134606	-0.15968
Mrpl54	Mrpl54	grey	0.561886	-0.112639	0.000418572	0.0156883	0.221952	0.320099	0.243656	0.307797
Rbm39	Rbm39	grey	0.466457	0.05126	-0.10342	0.126419	0.0538238	-0.14892	-0.0665551	-0.0889357
Eif4g2	Eif4g2	grey	0.241348	0.0683524	0.0113641	-0.0398304	0.0668213	0.0730259	0.140684	0.0556306
Pdcd5	Pdcd5	grey	0.500476	0.257049	-0.21128	-0.220048	0.0662329	-0.0193102	0.163801	0.0734028
Gm11361	Gm11361	grey	0.566412	-0.1574	0.0668129	0.166991	0.235082	0.127382	0.0550313	0.0989135
Sec11a	Sec11a	grey	0.303647	0.0359485	-0.0300207	-0.0401324	0.0216577	0.100871	0.0908832	0.206578
Metap2	Metap2	grey	0.266672	0.0727913	-0.106021	0.00355242	0.0957241	0.0766601	0.170771	0.140075
Bola2	Bola2	grey	0.446828	-0.0520854	-0.0626243	-0.0328249	0.19441	0.218089	0.256351	0.247296
Cd82	Cd82	grey	0.25828	0.000613793	0.0622017	0.134248	-0.137491	0.0434824	-0.047574	0.0431561
Fus	Fus	grey	0.236417	0.0791755	-0.0996895	-0.0125081	-0.00927186	-0.000923178	0.138698	0.0488939
Tomm20	Tomm20	grey	0.605519	0.177961	-0.177587	-0.181182	0.248475	0.0764588	0.271334	0.135381
Atp6ap2	Atp6ap2	grey	0.334814	0.0435215	0.00479178	0.121832	-0.191513	-0.0914811	-0.12021	-0.0511581
Ktn1	Ktn1	grey	0.409637	0.240517	-0.120116	-0.0495626	-0.0670149	-0.154651	-0.043697	-0.0844489
Tpd52	Tpd52	grey	0.253712	0.0605829	0.168885	0.0351645	-0.111583	0.0310578	-0.034068	0.0142802
Psmb2	Psmb2	grey	0.524416	-0.0595428	0.0543626	0.104318	0.0349967	0.308273	0.249793	0.363729
Nmt1	Nmt1	grey	0.244104	0.107922	-0.0916559	-0.110193	0.0696682	0.0537296	0.130754	0.0609746
Mydgf	Mydgf	grey	0.504569	-0.12917	0.13298	0.0931107	0.0430691	0.327097	0.193775	0.331003
Taf10	Taf10	grey	0.403132	0.106408	-0.0950912	-0.136157	0.088863	0.123334	0.255338	0.16722
Rtraf	Rtraf	grey	0.463324	-0.198649	0.0582471	0.111476	0.224195	0.231441	0.180882	0.25546
Eif3m	Eif3m	grey	0.537752	-0.229544	0.163082	0.207265	0.225891	0.268134	0.119548	0.280228
Srm	Srm	grey	0.511367	-0.119141	0.139358	0.059057	0.0831808	0.282288	0.261512	0.305546
Hsp90ab1	Hsp90ab1	grey	0.701927	0.0660869	-0.126359	0.0844042	0.149667	0.0743953	0.193914	0.173928
mt-Nd4l	mt-Nd4l	grey	0.286833	0.0697665	-0.000552362	0.0448339	-0.0239242	-0.0644634	-0.0655314	-0.111194
Golgb1	Golgb1	grey	0.37598	0.12226	0.0470804	0.105849	-0.186258	-0.130765	-0.169705	-0.104693
Sars	Sars	grey	0.230212	-0.0671269	0.0686644	0.136554	0.00451807	0.0795448	-0.000714704	0.147135
Ube2d2a	Ube2d2a	grey	0.404673	0.259254	-0.131489	-0.14862	-0.0222875	-0.1213	0.0191944	-0.0786915
Bcas2	Bcas2	grey	0.312572	-0.121386	0.123733	0.148435	0.0388694	0.223011	0.180834	0.238075
Mrpl30	Mrpl30	grey	0.525422	-0.242577	0.185362	0.18135	0.16867	0.339417	0.235443	0.318261
Hsd17b10	Hsd17b10	grey	0.448119	-0.223826	0.1259	0.261906	0.154357	0.278796	0.065467	0.256662
Saraf	Saraf	grey	0.355754	-0.116082	0.23216	0.222503	-0.0973088	0.118084	-0.107463	0.0956986
Eif4e	Eif4e	grey	0.466258	0.258888	-0.145098	-0.166869	-0.00365175	-0.0769416	0.11067	-0.0395695
Ssu72	Ssu72	grey	0.437572	0.146796	-0.143447	-0.185672	0.029948	0.0779641	0.160672	0.171632
Lamp1	Lamp1	grey	0.361764	-0.0652916	0.18451	0.197173	-0.109144	0.129665	-0.0684039	0.136018
Mrpl17	Mrpl17	grey	0.406479	-0.107289	0.0664027	0.0825263	0.0947897	0.286053	0.226552	0.332595
Atrx	Atrx	grey	0.466206	-0.131192	0.105489	0.293137	-0.070212	0.0537872	-0.00116698	0.112418
Txn2	Txn2	grey	0.281645	0.000480547	0.0820828	-0.0071919	0.0249705	0.145543	0.130001	0.162584
Cct8	Cct8	grey	0.393807	0.120476	-0.134617	-0.0620923	0.0352699	0.0383628	0.174643	0.173494
Ech1	Ech1	grey	0.455657	-0.246403	0.190035	0.287714	0.0385266	0.259033	-0.0181768	0.237106
Mrpl52	Mrpl52	grey	0.514914	-0.0402037	-0.115933	-0.0242497	0.245078	0.211298	0.248475	0.239829
Hdlbp	Hdlbp	grey	0.19936	0.0233847	0.0489969	0.0140731	0.0196322	0.0542128	0.0126014	0.00864949
Nrip1	Nrip1	grey	0.342302	0.161519	-0.08081	-0.0807888	0.0104912	-0.148073	-0.0705396	-0.196758
Llph	Llph	grey	0.268497	0.115648	-0.0938154	-0.0563356	0.0632637	0.019438	0.0803063	0.102244
Kcnk1	Kcnk1	grey	0.477102	-0.152501	0.240625	0.3337	-0.131065	0.138325	-0.00117426	0.120969
Glmp	Glmp	grey	0.448346	-0.125105	0.143546	0.274587	-0.099635	0.0772326	-0.165606	0.113588
Tpr	Tpr	grey	0.357655	0.0670776	0.0413398	0.122483	-0.0880238	-0.0199971	0.0392097	0.045286
Klc3	Klc3	grey	0.291002	0.0175731	0.108047	0.174306	-0.0764829	-0.0113181	-0.162368	0.000245657
Ier3ip1	Ier3ip1	grey	0.27836	0.0939652	0.0384481	-0.0767335	-0.0363079	0.0764475	0.106854	0.101755
Serinc2	Serinc2	grey	0.429114	0.225957	-0.0753291	-0.186979	0.010155	-0.0131804	0.075081	0.0424654
Txndc9	Txndc9	grey	0.372096	0.204469	-0.170776	-0.128282	0.0280867	-0.0432069	0.0428926	0.0450764
Tceal8	Tceal8	grey	0.276418	-0.020716	-0.146953	0.0465268	0.0642737	0.0197145	0.025685	0.0667504
Srp9	Srp9	grey	0.439723	-0.18174	0.191257	0.193943	0.00342376	0.2942	0.158015	0.283124
Uqcrc2	Uqcrc2	grey	0.483058	-0.206622	0.157095	0.216169	0.0868382	0.30982	0.156474	0.327392
Ppig	Ppig	grey	0.281621	0.165161	-0.0988661	-0.0476539	0.0163731	-0.0599064	0.0835319	0.00538428
Bzw1	Bzw1	grey	0.386593	0.23547	-0.15949	-0.131922	-0.00601537	-0.0975989	0.0708864	-0.0177845
Ube2r2	Ube2r2	grey	0.323792	0.203161	-0.167921	-0.105176	0.0241502	-0.11451	-0.0362784	-0.0647656
Ssr4	Ssr4	grey	0.618331	-0.277827	0.290546	0.162868	0.082135	0.321707	0.0280602	0.215553
Pcbp2	Pcbp2	grey	0.367181	0.0557362	-0.100954	-0.069383	0.185848	-0.00280567	0.169494	0.0535359
Trir	Trir	grey	0.330657	0.152033	-0.19247	-0.0883311	0.0449907	-0.0091071	0.14585	0.1186
Eva1b	Eva1b	grey	0.62522	0.266916	-0.277207	-0.210707	-0.0700046	-0.260001	-0.127075	-0.183697
Nono	Nono	grey	0.39339	-0.0081708	-0.126855	-0.0249076	0.1948	0.0980473	0.232377	0.188341
Dnajb6	Dnajb6	grey	0.291308	0.18252	-0.102812	-0.0671076	-0.0616384	-0.0667606	0.0131187	0.0096601
Rbm8a	Rbm8a	grey	0.336951	0.0939871	-0.156245	-0.0858317	0.0840345	0.071409	0.219463	0.180146
Pdia4	Pdia4	grey	0.56431	-0.115896	0.0340541	0.138035	-0.0494033	0.151885	0.0764312	0.214456
Ptpn1	Ptpn1	grey	0.30449	0.142204	0.047512	-0.0414986	-0.023456	-0.0221342	-0.050922	-0.091677
Chchd1	Chchd1	grey	0.51155	-0.0399344	-0.0182278	-0.0266487	0.155172	0.268674	0.328543	0.310495
Arpc1a	Arpc1a	grey	0.21874	-0.0338353	0.00684866	0.000768448	0.100059	0.121514	0.0796278	0.107936
Cxadr	Cxadr	grey	0.256347	0.104644	-0.0120358	-0.0229122	0.0295266	-0.0304043	-0.0272542	-0.037535
Sri	Sri	grey	0.266768	0.0405895	-0.0552587	0.0118515	0.113805	0.148204	0.116711	0.179338
Timm17a	Timm17a	grey	0.294608	0.168647	-0.070796	0.019579	-0.0190027	0.0411536	0.10141	0.0888163
Ergic2	Ergic2	grey	0.359099	-0.0833719	0.219406	0.211234	-0.012977	0.173232	0.0258305	0.137579
Gdi2	Gdi2	grey	0.267775	-0.0272155	0.00488233	0.0367189	0.0266018	0.126485	0.15221	0.192613
Brd2	Brd2	grey	0.217879	0.115378	-0.0682616	-0.0497803	0.00465583	-0.0831519	0.00315658	-0.0672365
Atxn7l3b	Atxn7l3b	grey	0.345971	0.213725	-0.196121	-0.127271	0.0174568	-0.119776	-0.0133663	-0.027923
Canx	Canx	grey	0.274288	-0.0353887	-0.0352182	0.0631809	0.00153211	0.0810487	0.0814221	0.124116
Gtf2h5	Gtf2h5	grey	0.58174	-0.121144	0.0289667	0.0611045	0.161131	0.351397	0.308824	0.363233
Rwdd1	Rwdd1	grey	0.445922	0.0922835	-0.102748	-0.106948	0.122464	0.140277	0.283571	0.22786
Pcbp1	Pcbp1	grey	0.267345	0.0861675	-0.0186449	-0.00469361	0.0460649	0.0916242	0.165216	0.118066
Serbp1	Serbp1	grey	0.854828	-0.0486289	-0.126586	0.0304593	0.26107	0.243443	0.443722	0.381583
Golph3	Golph3	grey	0.33646	-0.129387	0.190208	0.252308	-0.0964967	0.0692691	-0.0871543	0.0441975
Cuta	Cuta	grey	0.522377	-0.269348	0.166136	0.252512	0.0576668	0.341483	0.22273	0.331248
Rhoa	Rhoa	grey	0.404774	0.221674	-0.211622	-0.140068	-0.00367813	-0.100905	0.0666919	0.0100271
Tmem167	Tmem167	grey	0.306959	-0.00525658	-0.0194375	-0.0317681	0.0588561	0.152692	0.202828	0.235654
Psmc6	Psmc6	grey	0.302788	0.0337602	-0.0209113	0.0296794	-0.00884124	0.0600726	0.122684	0.168624
Abcf1	Abcf1	grey	0.235402	-0.0212636	0.0676711	0.0669291	0.0493471	0.119216	0.0955597	0.147543
Gng12	Gng12	grey	0.238197	0.0972628	0.040218	0.0509432	0.0317323	0.0593115	0.0484696	0.0330629
Nenf	Nenf	grey	0.296587	-0.114175	0.0752053	0.190862	0.0352526	0.170181	0.0315614	0.1367
Rab14	Rab14	grey	0.228787	0.126892	-0.0844493	0.0214149	-0.0158819	-0.0424241	-0.00129114	0.00998393
Muc15	Muc15	grey	0.674242	-0.188332	-0.0423346	0.209346	-0.0041697	0.056385	-0.0601607	0.0878011
Grn	Grn	grey	0.324325	-0.0583908	0.0664877	0.138338	-0.119841	0.0152898	-0.0776145	0.0704467
Mafg	Mafg	grey	0.484448	0.223904	-0.052248	-0.0385339	-0.08794	-0.181709	-0.104445	-0.238421
Cct2	Cct2	grey	0.453992	-0.0327783	-0.0792448	-0.0256499	0.202784	0.174216	0.269928	0.256673
Hint2	Hint2	grey	0.507125	-0.270919	0.165359	0.330573	0.0322961	0.252297	0.0268029	0.230962
Srp14	Srp14	grey	0.372784	-0.235816	0.168514	0.215344	0.044219	0.269137	0.0962717	0.27491
Eif4h	Eif4h	grey	0.341852	0.195586	-0.161579	-0.155425	0.0540507	-0.0252579	0.155567	0.0679832
Tbrg1	Tbrg1	grey	0.238546	0.123155	-0.0376982	-0.116239	-0.012237	-0.0154943	0.0378692	0.0558075
Aamp	Aamp	grey	0.262016	-0.0140083	0.0194077	0.171039	-0.0545053	0.06061	-0.0195316	0.132725
Snrnp70	Snrnp70	grey	0.199868	0.0530197	-0.0919587	0.00183623	0.00217137	-0.0177364	0.052017	0.055003
Copz2	Copz2	grey	0.520392	-0.260744	0.346298	0.276049	-0.110048	0.187298	-0.145901	0.117051
Vdac3	Vdac3	grey	0.356473	0.060013	-0.0917514	-0.0563159	0.0703602	0.137961	0.240448	0.235929
Hypk	Hypk	grey	0.447884	-0.0192302	-0.106261	-0.0309068	0.153059	0.222694	0.284565	0.269838
Rp9	Rp9	grey	0.26195	-0.144934	0.0770076	0.177363	0.0255985	0.0704136	-0.016544	0.092393
Timm8b	Timm8b	grey	0.366718	-0.140462	0.0644926	0.185113	0.0819815	0.26017	0.172356	0.310131
Lrrc8a	Lrrc8a	grey	0.478366	0.1801	-0.0520626	-0.0539121	-0.0909207	-0.129637	-0.0950861	-0.17568
2610528A11Rik	2610528A11Rik	grey	0.559089	-0.0934077	-0.00879863	0.105092	0.0937704	0.0229357	-0.0139595	0.0468139
Psmc3	Psmc3	grey	0.307531	-0.0413718	0.0503754	0.100302	-0.0149355	0.18917	0.153568	0.238326
Pgrmc1	Pgrmc1	grey	0.273387	0.00518812	-0.0168429	0.142832	-0.0687443	-0.048156	-0.0555926	0.0239824
Ap2m1	Ap2m1	grey	0.294142	0.122191	-0.164719	-0.0971552	0.0736715	0.0539019	0.146297	0.15099
Zfand6	Zfand6	grey	0.248552	-0.046684	0.104214	0.176795	-0.0629802	0.0533673	-0.0543613	0.0768053
Rab1	Rab1	grey	0.207161	0.0591225	0.0141449	0.0423436	-0.0679134	0.03662	-0.0315625	0.0228695
Atp6v1b1	Atp6v1b1	grey	0.733232	-0.121938	-0.0286706	0.263389	-0.0262187	0.0197572	-0.103565	0.0424824
Tra2a	Tra2a	grey	0.229484	0.0525252	-0.129296	-0.0159713	0.0576193	-0.0902458	0.0237022	-0.0466622
Pqlc1	Pqlc1	grey	0.247637	0.0111998	0.105476	0.097182	-0.0337627	0.0553757	-0.0602828	-0.034013
Pfdn1	Pfdn1	grey	0.289899	0.000757565	0.0286301	0.0502725	0.0812969	0.198381	0.178838	0.214853
H2afy	H2afy	grey	0.363506	0.0675722	-0.102429	-0.0613599	0.129739	0.136735	0.262346	0.190665
Polr2k	Polr2k	grey	0.495198	-0.229747	0.176004	0.214546	0.0677491	0.331126	0.230851	0.369803
Ctnnbip1	Ctnnbip1	grey	0.274521	0.0678372	-0.104297	0.0140685	0.0466577	0.098797	0.125504	0.160987
Glrx3	Glrx3	grey	0.353178	-0.130549	0.11854	0.110723	0.0802717	0.241654	0.177372	0.268526
Ctnnb1	Ctnnb1	grey	0.248038	0.125567	-0.117936	-0.0771314	0.0203331	0.00382281	0.104259	0.0598841
Tmc4	Tmc4	grey	0.335663	0.132776	-0.0759959	0.0302698	-0.123546	-0.143779	-0.169483	-0.0664049
Paip2	Paip2	grey	0.224702	-0.0881328	0.0741394	0.124014	0.0114436	0.114535	0.00495543	0.125033
Cd164	Cd164	grey	0.258988	-0.121868	0.198118	0.101103	-0.0484774	0.0924094	-0.0142368	0.0575517
Cdc42	Cdc42	grey	0.323298	0.129448	-0.0691646	-0.0461981	-0.00837277	0.0483075	0.0429439	0.126682
Ywhab	Ywhab	grey	0.313929	0.162323	-0.123102	-0.0962342	0.028019	0.0414057	0.129478	0.12087
Ghitm	Ghitm	grey	0.253625	-0.10051	0.1341	0.147057	-0.0253421	0.155794	0.0497753	0.164527
Nfkbiz	Nfkbiz	grey	0.613435	0.27085	-0.21154	-0.179811	-0.0598833	-0.230214	-0.0594734	-0.184875
Arl1	Arl1	grey	0.210114	0.0112108	0.0312114	0.0721065	-0.0332587	0.0426203	0.00125413	0.0889658
Dad1	Dad1	grey	0.578873	-0.218161	0.265316	0.262065	-0.0811154	0.324627	0.0355338	0.300865
Igsf8	Igsf8	grey	0.273735	0.119577	-0.0530192	-0.0276578	0.0358708	-0.0333963	0.000471013	-0.0243602
Sarnp	Sarnp	grey	0.319677	0.041486	-0.0948281	0.0161053	0.0636277	0.0941965	0.195488	0.203758
Srgn	Srgn	grey	0.441369	-0.0156168	-0.0891555	0.0580346	-0.122258	-0.0990838	-0.0934902	-0.0660182
Plk2	Plk2	grey	0.394204	0.202128	-0.146646	-0.136078	0.044887	-0.149376	0.00558882	-0.106006
Tcf25	Tcf25	grey	0.20141	-0.042778	0.086673	0.13249	-0.0105805	0.047264	-0.0524724	0.0476734
Vamp8	Vamp8	grey	0.466476	-0.129127	0.186144	0.300074	-0.14078	0.101808	-0.17285	0.0909346
Mrpl20	Mrpl20	grey	0.50691	-0.00357556	-0.00895995	-0.050283	0.0906471	0.254743	0.307632	0.311543
Psma3	Psma3	grey	0.461648	0.18217	-0.112864	-0.100906	-0.0113213	0.0599292	0.174799	0.154716
Kdelr1	Kdelr1	grey	0.334066	-0.224571	0.179882	0.227562	0.0669601	0.196466	0.0209929	0.214919
Ssr3	Ssr3	grey	0.327513	-0.0673867	0.101437	0.0295668	0.0430607	0.135711	0.0879423	0.145544
Snx3	Snx3	grey	0.286533	0.0878833	-0.171528	-0.0709638	0.103977	0.0538332	0.18048	0.1475
Mrpl23	Mrpl23	grey	0.269938	-0.127908	-0.00856526	0.109721	0.109607	0.154945	0.111998	0.178404
Ufm1	Ufm1	grey	0.433738	-0.119274	0.181333	0.0645843	0.0479091	0.265812	0.105363	0.211407
Trappc6a	Trappc6a	grey	0.343386	-0.187361	0.171419	0.203942	0.0557673	0.213441	0.000903724	0.171992
Nktr	Nktr	grey	0.290381	0.00762493	0.0754264	0.138575	-0.115245	-0.0726757	-0.115304	-0.0673702
Cmpk1	Cmpk1	grey	0.223819	0.0541329	0.0715561	0.0108374	-0.0547508	0.111357	0.0965212	0.119246
Hnrnpk	Hnrnpk	grey	0.405804	0.107863	-0.147919	0.0115587	0.0312434	0.0357712	0.18902	0.170534
Cdc37	Cdc37	grey	0.265282	0.037515	-0.0883736	0.00609027	0.106581	0.0633625	0.108683	0.159421
Tapbp	Tapbp	grey	0.411562	0.0346138	0.0550651	0.139358	-0.176102	-0.0164531	-0.118836	0.00627071
Npdc1	Npdc1	grey	0.259156	-0.049187	0.145979	0.0389983	-0.0809999	0.0655768	-0.0989075	0.0666943
Psmc5	Psmc5	grey	0.37623	0.0454999	-0.0570122	-0.056595	0.00229343	0.123512	0.178909	0.235499
Vmp1	Vmp1	grey	0.358097	0.220675	-0.0630152	-0.122816	-0.131897	-0.142987	-0.0332302	-0.09949
Vapa	Vapa	grey	0.248033	0.122152	-0.0756596	-0.00578793	-0.000670116	-0.0362448	0.0466157	0.0345194
Ube2l3	Ube2l3	grey	0.353125	0.0292577	-0.0311521	-0.0158498	0.087523	0.199678	0.232535	0.245685
Emc10	Emc10	grey	0.413342	-0.20173	0.21745	0.244262	-0.00810833	0.268942	0.0834926	0.256346
Srxn1	Srxn1	grey	0.614563	0.288	-0.19309	-0.256545	0.0503286	-0.0782065	0.102141	-0.143529
Grpel1	Grpel1	grey	0.391481	0.222589	-0.0954156	-0.145102	0.00295893	-0.0330525	0.0454145	0.0165822
Dctn3	Dctn3	grey	0.366994	-0.138704	0.172962	0.245653	-0.0323975	0.238032	0.0485175	0.219437
Txnl4a	Txnl4a	grey	0.233376	0.11637	-0.0572007	-0.0798016	0.0502031	0.0479435	0.11569	0.0670852
Cfl2	Cfl2	grey	0.467572	0.255357	-0.078628	-0.084269	-0.0475087	-0.13079	-0.0437511	-0.16168
Ndufa6	Ndufa6	grey	0.400955	-0.271417	0.172831	0.271117	0.0873132	0.168836	-0.0325991	0.126959
Ubxn1	Ubxn1	grey	0.208817	0.0347735	-0.0786992	0.0196242	0.0920046	0.017373	0.0354359	0.081419
Klf10	Klf10	grey	0.262999	0.108257	0.0207534	-0.0756979	-0.024217	-0.0875169	-0.0316707	-0.124869
Cryab	Cryab	grey	0.402399	0.0963616	-0.122672	-0.03103	-0.0869977	-0.107996	-0.0283721	-0.02792
Eloc	Eloc	grey	0.339063	0.0433285	-0.0314369	-0.0203445	0.101511	0.174505	0.246503	0.205204
Slc39a14	Slc39a14	grey	0.409009	0.164448	-0.192572	-0.161279	0.0292759	-0.151388	-0.036058	-0.129706
Calm3	Calm3	grey	0.318291	0.0780951	-0.107578	-0.0881936	0.121107	0.135303	0.218396	0.155502
Atp6v0e	Atp6v0e	grey	0.428673	0.0255786	0.11113	0.245333	-0.120522	0.042475	-0.172331	0.0447878
Ap2s1	Ap2s1	grey	0.440323	-0.0924903	0.0105482	0.039256	0.0933986	0.280067	0.27481	0.340439
Ggh	Ggh	grey	0.564328	-0.210885	0.230354	0.364084	-0.0366145	0.172859	-0.0862928	0.145235
Cdv3	Cdv3	grey	0.483068	0.290082	-0.165739	-0.209821	0.00706459	-0.14693	0.0862697	-0.100421
Capza2	Capza2	grey	0.309934	0.179736	-0.124492	-0.0466833	-0.0703476	-0.0898526	0.0336649	0.00827341
Cdc42se1	Cdc42se1	grey	0.317443	0.199344	-0.0911747	-0.0691359	0.0164709	-0.0200439	0.0163708	-0.0258296
Arhgap5	Arhgap5	grey	0.357107	-0.0102655	0.0893613	0.216438	-0.132823	-0.0389184	-0.0799363	0.00318349
2020-09-07	2020-09-07	grey	0.353539	0.171338	-0.0295096	0.0339353	-0.133349	-0.087431	-0.0140292	-0.0111747
Nisch	Nisch	grey	0.459792	0.280678	-0.203294	-0.173095	-0.0160434	-0.200494	-0.0635233	-0.155914
Psmc2	Psmc2	grey	0.373339	0.110128	-0.0533577	-0.0764767	-0.028989	0.0499341	0.130675	0.15884
Cbx1	Cbx1	grey	0.311498	-0.0415555	0.0104832	0.108052	0.0219223	0.144309	0.212675	0.219935
mt-Cytb	mt-Cytb	grey	2.26241	-0.315013	0.212428	0.312137	0.12271	0.337939	0.069567	0.219932
Sdhb	Sdhb	grey	0.537106	-0.140842	0.125718	0.103112	0.0497795	0.352719	0.245398	0.355405
Luc7l2	Luc7l2	grey	0.315525	-0.0725767	0.0410094	0.182483	-0.062721	-0.028047	-0.0211034	0.0166895
Napa	Napa	grey	0.215452	0.0526198	0.0718642	0.0235031	-0.0708695	0.0766272	0.0144715	0.0961391
Tmed9	Tmed9	grey	0.4753	-0.11416	0.142461	0.248552	-0.110365	0.18501	0.0179538	0.244899
Mlf2	Mlf2	grey	0.246855	0.0524014	-0.0378144	0.0108106	0.028884	0.107843	0.135055	0.177658
Rtn3	Rtn3	grey	0.245331	-0.0513728	0.124908	0.139972	-0.0584645	0.129723	0.0466051	0.136678
Psenen	Psenen	grey	0.240989	-0.144877	0.0874266	0.142262	0.0739385	0.163385	0.048444	0.185377
Mkrn1	Mkrn1	grey	0.327276	0.209348	-0.115676	-0.114634	-0.00682655	-0.134617	-0.0580608	-0.107663
Glrx5	Glrx5	grey	0.353347	-0.0888394	0.121428	0.0795508	0.0257468	0.237176	0.170343	0.246617
Vdac2	Vdac2	grey	0.310641	0.16474	-0.08728	-0.0549891	-0.00252005	0.0289158	0.151761	0.110881
Erp29	Erp29	grey	0.32776	-0.0674876	-0.0131638	-0.00638088	0.100768	0.201391	0.1857	0.246437
Ergic3	Ergic3	grey	0.283094	-0.101226	0.0529718	0.17751	0.0646325	0.107085	-0.0544839	0.145896
Cd151	Cd151	grey	0.463864	0.246062	-0.169366	-0.196261	-0.0874426	-0.121216	-0.00211262	-0.0114396
1810058I24Rik	1810058I24Rik	grey	0.238378	0.0176462	-0.0569335	0.0112148	0.121626	0.0952782	0.0911515	0.128473
Rab2a	Rab2a	grey	0.26341	0.0834587	-0.0424389	0.0881589	-0.0831725	-0.0193295	-0.0274862	0.0711241
Brk1	Brk1	grey	0.259578	-0.0638907	-0.0589849	0.0647252	0.116791	0.145775	0.14015	0.240981
Gm16286	Gm16286	grey	0.192125	0.0890096	-0.0315142	-0.00651434	0.0362123	-0.00546257	0.00954709	0.0228047
Pea15a	Pea15a	grey	0.474296	0.253212	-0.0864766	-0.0402848	-0.0790219	-0.134282	-0.042514	-0.15089
Hebp1	Hebp1	grey	0.326254	-0.129969	0.0835454	0.18786	0.0633298	0.196943	0.00430644	0.182107
Mtss1	Mtss1	grey	0.251486	-0.090855	0.0690866	0.178713	-0.0178762	0.0528329	-0.0136126	0.0544005
Magoh	Magoh	grey	0.42633	-0.0728929	-0.0791537	0.0102578	0.163639	0.194435	0.29577	0.293831
Adh5	Adh5	grey	0.453088	-0.224484	0.1116	0.254486	0.0903556	0.293058	0.126074	0.311146
Csf1	Csf1	grey	0.437125	0.235073	-0.116539	-0.164126	-0.0117406	-0.10071	-0.0251173	-0.16592
Nxf1	Nxf1	grey	0.388861	-0.228764	0.181343	0.260629	0.0200713	0.248056	0.0249829	0.243524
Chmp2b	Chmp2b	grey	0.343403	0.200729	-0.17211	-0.102544	0.00754284	-0.125722	-0.0409816	-0.0560382
Rab7	Rab7	grey	0.253004	0.141218	-0.0265532	-0.00607643	-0.125824	-0.089152	-0.0406494	-0.0279643
Fam32a	Fam32a	grey	0.26574	-0.124498	0.00697605	0.112113	0.079483	0.167176	0.068169	0.238364
Sf3b6	Sf3b6	grey	0.357075	0.0106591	-0.105254	-0.0324203	0.108818	0.151	0.229932	0.275822
Elp5	Elp5	grey	0.473256	0.24588	-0.0811503	-0.180755	0.0466853	-0.0696062	-0.0148298	-0.101291
Sap18	Sap18	grey	0.299885	-0.0370174	-0.0163053	0.0234523	0.0792885	0.177159	0.219344	0.233544
Ufc1	Ufc1	grey	0.550583	-0.300596	0.243282	0.318482	0.024519	0.321101	0.0425887	0.274256
Mtch2	Mtch2	grey	0.361941	-0.0778409	0.0516921	0.106417	0.0818039	0.244789	0.22874	0.285488
Psmc4	Psmc4	grey	0.39609	0.105805	-0.0468079	-0.0968853	-0.0390005	0.0822382	0.178896	0.184388
Sertad2	Sertad2	grey	0.402227	0.211813	-0.120793	-0.060808	-0.0649867	-0.160421	-0.0508585	-0.196572
Srpk2	Srpk2	grey	0.366273	-0.0299918	0.131063	0.19623	-0.0492317	0.0300847	-0.043748	-0.0100969
Ncor1	Ncor1	grey	0.268792	-0.00751379	0.0296988	0.148175	-0.0574426	-0.0188767	-0.0331398	0.0316231
Eif3d	Eif3d	grey	0.290136	0.104942	-0.03399	-0.0855263	0.0424023	0.0270194	0.109296	0.11484
Lurap1l	Lurap1l	grey	0.263616	0.0540606	-0.103725	0.0048353	-0.0150913	-0.0861143	-0.0320132	-0.008626
Csnk2b	Csnk2b	grey	0.281073	0.0719244	-0.107089	-0.0696738	0.0682783	0.0723768	0.162874	0.169383
Fam220a	Fam220a	grey	0.486183	0.250888	-0.0636733	-0.178056	0.0141545	-0.115279	-0.0324989	-0.183324
Plin3	Plin3	grey	0.514053	-0.177589	0.205672	0.343116	-0.0414487	0.241856	0.00841311	0.263461
Elovl1	Elovl1	grey	0.447293	0.249614	-0.0876967	-0.120886	-0.0994889	-0.0624818	-0.021993	-0.0153051
Churc1	Churc1	grey	0.510246	-0.207126	0.0746804	0.155383	0.151135	0.332623	0.205343	0.323639
Emc6	Emc6	grey	0.227271	0.0822961	-0.0748184	-0.0256806	0.0200744	-0.00133421	0.0647077	0.0557333
Ptx3	Ptx3	grey	0.262608	-0.0624529	0.020616	0.14416	-0.0339533	-0.00965575	-0.0583975	0.0130735
Chmp4b	Chmp4b	grey	0.48693	0.268615	-0.0203547	-0.0844526	-0.080665	-0.111898	-0.111063	-0.153414
Chd4	Chd4	grey	0.354558	0.226636	-0.146316	-0.109553	-0.0117335	-0.138477	-0.00789912	-0.0783023
Ddx24	Ddx24	grey	0.300763	0.167815	-0.089288	-0.0464282	-0.0437755	-0.0737706	-0.00842066	0.00553487
Eif4e2	Eif4e2	grey	0.337657	0.128171	-0.0887949	-0.141836	0.15176	0.0744741	0.144799	0.121952
Orai1	Orai1	grey	0.278386	0.163288	-0.0611623	-0.00520756	-0.145488	-0.0457217	-0.0563427	-0.0123669
Sf3b2	Sf3b2	grey	0.348027	-0.143582	0.0746902	0.223419	0.0362529	0.17833	0.150938	0.25484
Srp72	Srp72	grey	0.332238	-0.186124	0.174224	0.240804	-0.00142759	0.150735	-0.0213091	0.156133
Mrps33	Mrps33	grey	0.480881	-0.200057	0.103604	0.187752	0.132575	0.324978	0.224014	0.33842
Sumo1	Sumo1	grey	0.25035	-0.0161284	-0.0023308	0.13142	0.0431202	0.115535	0.11683	0.166975
Rap1a	Rap1a	grey	0.289502	0.154299	-0.044643	-0.00412833	-0.061077	-0.0330936	0.0400683	0.0290677
Zfp593	Zfp593	grey	0.305961	0.194434	-0.130685	-0.10723	0.0238719	-0.0178796	0.0715375	-0.00180352
Etfa	Etfa	grey	0.519382	-0.205974	0.136904	0.220309	0.100549	0.332605	0.197709	0.300502
Psmd12	Psmd12	grey	0.306085	0.0239856	0.0389736	0.075275	-0.088871	0.065105	0.0641433	0.157227
Col11a1	Col11a1	grey	0.937328	-0.0774011	0.047681	0.340958	-0.150789	0.0534263	-0.0695448	0.0884175
Gja1	Gja1	grey	0.495682	0.203611	-0.228322	-0.287049	0.17661	-0.0835553	0.135816	-0.00908403
Hk1	Hk1	grey	0.41991	0.243353	-0.0723801	-0.0199553	-0.0741956	-0.044338	-0.014031	-0.0695415
Gtpbp4	Gtpbp4	grey	0.42371	0.244263	-0.0850074	-0.123743	-0.026761	-0.0985563	0.0479729	-0.0447349
Ppp1r11	Ppp1r11	grey	0.335209	0.208027	-0.165903	-0.141643	0.00351543	-0.0391936	0.0837923	0.0238981
Psmb6	Psmb6	grey	0.463707	0.0766901	-0.0720189	0.000194585	0.0353459	0.194835	0.222239	0.271127
Wdr83os	Wdr83os	grey	0.474176	-0.172172	0.0479142	0.128955	0.166224	0.317897	0.211869	0.312932
Fkbp8	Fkbp8	grey	0.356807	-0.14788	0.122008	0.196804	0.0527044	0.261624	0.100588	0.253934
Itpkc	Itpkc	grey	0.516387	0.0999665	0.0318237	0.0624076	-0.100556	-0.142131	-0.155345	-0.251845
Tm9sf3	Tm9sf3	grey	0.205507	-0.0670585	0.0803713	0.11977	-0.0085268	0.125997	0.0566737	0.133043
Ell2	Ell2	grey	0.482909	0.256242	-0.0237616	-0.10115	-0.0445955	-0.0780245	-0.0495322	-0.182419
Adipor1	Adipor1	grey	0.186936	0.0261345	0.0508136	0.0930851	0.0274597	0.0383927	-0.0106439	0.0294133
Vps29	Vps29	grey	0.3362	0.179243	-0.149558	-0.126979	0.0191144	0.0191934	0.117862	0.109862
Fbl	Fbl	grey	0.4879	0.0351457	-0.160411	-0.110028	0.152432	0.104595	0.30127	0.209874
Atp6v1f	Atp6v1f	grey	0.312573	-0.0431068	0.104896	0.19856	-0.0721026	0.0576558	-0.0721443	0.0633436
Kcnq1ot1	Kcnq1ot1	grey	0.283553	0.080109	0.0513395	0.0670761	-0.0722494	-0.053705	-0.0562162	-0.0479095
Rex1bd	Rex1bd	grey	0.384774	-0.153305	0.073871	0.110816	0.0786089	0.281448	0.185055	0.281476
Ddx39b	Ddx39b	grey	0.430597	-0.0484287	-0.0753615	0.0139777	0.113536	0.198988	0.294894	0.321186
Impdh2	Impdh2	grey	0.567795	-0.0766276	-0.110484	-0.0127939	0.24559	0.191992	0.333411	0.257533
Morf4l1	Morf4l1	grey	0.467128	-0.113604	0.0971939	0.294904	-0.0484292	0.155917	0.0680128	0.234256
Serpine1	Serpine1	grey	0.461044	0.219262	-0.213239	-0.234546	0.0230969	-0.118834	0.0298657	-0.0863441
Spag9	Spag9	grey	0.618524	0.266541	-0.103442	-0.0607805	-0.107686	-0.268219	-0.156958	-0.315336
Arpc3	Arpc3	grey	0.286923	0.0657987	-0.127797	-0.063009	0.0732589	0.0635148	0.041006	0.131434
Clta	Clta	grey	0.315652	0.0088527	-0.153772	-0.0399821	0.145437	0.0623497	0.0925466	0.137903
Mrpl51	Mrpl51	grey	0.411605	-0.13618	0.0299719	0.100604	0.0820882	0.279401	0.250981	0.351956
Tob1	Tob1	grey	0.570843	-0.232248	0.131866	0.300438	-0.110481	0.068043	-0.0670112	0.122269
Naa50	Naa50	grey	0.308003	0.092197	-0.080506	-0.0595304	0.0296374	0.0246603	0.204324	0.0807928
Sypl	Sypl	grey	0.322049	-0.106839	0.203481	0.22641	-0.0719799	0.135134	0.0142951	0.15202
Dynlrb1	Dynlrb1	grey	0.38156	-0.104399	0.100483	0.184348	0.0134393	0.270951	0.135959	0.28684
Ift20	Ift20	grey	0.461608	-0.221387	0.17627	0.138444	0.0310896	0.315484	0.125101	0.325012
Sugt1	Sugt1	grey	0.286362	0.159851	-0.0733525	-0.0768847	0.0177555	-0.0374496	0.0333713	0.0212964
Drap1	Drap1	grey	0.32141	0.198751	-0.0912257	-0.0344732	-0.043933	-0.070542	0.00271293	-0.0354819
Cetn3	Cetn3	grey	0.400693	-0.107913	-0.0395241	0.10084	0.118018	0.233593	0.256479	0.302287
Zbtb20	Zbtb20	grey	0.359447	-0.0331397	0.125715	0.238337	-0.098924	-0.00907901	-0.153117	-0.0524131
Copz1	Copz1	grey	0.520787	-0.260632	0.259192	0.240069	-0.00184868	0.338239	0.121213	0.316638
Ppdpf	Ppdpf	grey	0.309754	-0.122564	0.0811724	0.140449	0.0545896	0.23002	0.112361	0.236696
BC005561	BC005561	grey	0.35567	0.215788	-0.117222	-0.106694	-0.0310603	-0.163406	-0.055287	-0.14554
Krcc1	Krcc1	grey	0.296473	-0.108823	0.00496073	0.137722	0.0682896	0.191017	0.14554	0.261173
Edf1	Edf1	grey	0.5073	-0.0768476	0.132809	0.110001	0.0742658	0.321839	0.181305	0.295556
Stard10	Stard10	grey	0.287753	0.117731	-0.0545698	-0.118511	0.0699431	0.0594416	0.0615291	0.0316798
Puf60	Puf60	grey	0.210198	-0.0104965	0.0182822	0.0867937	-0.01319	0.0371059	0.0413958	0.12538
Dnaja2	Dnaja2	grey	0.32491	0.19263	-0.11134	-0.0803007	-0.0416846	-0.0730745	0.0331199	0.0168711
Npy	Npy	grey	0.207692	0.0581748	-0.0619568	0.000647128	-0.054392	-0.0873287	-0.0354476	-0.0719934
Gnb2	Gnb2	grey	0.315317	0.136628	-0.0785833	0.0507593	0.0152689	0.0874325	0.0912718	0.173146
Nudc	Nudc	grey	0.431007	0.0596368	-0.13331	-0.0616373	0.0772564	0.124635	0.30317	0.233461
BC031181	BC031181	grey	0.366813	-0.156743	0.150741	0.260173	-0.119155	0.152352	-0.0392962	0.164813
Prrc2c	Prrc2c	grey	0.299751	0.0940744	-0.0908791	0.0281604	-0.0219448	-0.0837988	0.0158091	-0.0272485
Serf1	Serf1	grey	0.269468	-0.109205	0.0812495	0.169791	0.0951749	0.151101	0.0380218	0.167448
Map2k2	Map2k2	grey	0.270938	0.0484633	-0.112068	-0.069627	0.0851205	0.0938322	0.144794	0.175722
Thoc7	Thoc7	grey	0.350018	-0.0162086	-0.0347389	0.0363497	0.0952458	0.162588	0.255758	0.243917
Acadl	Acadl	grey	0.299443	0.159457	-0.104817	-0.144882	0.0364049	-0.0124008	0.0674745	0.0497005
Phpt1	Phpt1	grey	0.381349	-0.170976	0.0329939	0.197175	0.119024	0.229119	0.0703836	0.191174
Myl12b	Myl12b	grey	0.252647	0.00511533	-0.0651494	0.0297713	0.0629794	0.130036	0.127136	0.203723
Ndufs2	Ndufs2	grey	0.422763	-0.17119	0.069205	0.104869	0.161161	0.28915	0.205566	0.296312
Asns	Asns	grey	0.470139	-0.0719168	0.269654	0.0269577	-0.0825898	0.187842	0.0975066	0.165884
Pmvk	Pmvk	grey	0.469068	-0.143273	0.121483	0.151471	0.0836314	0.304653	0.161911	0.226928
Eif2s1	Eif2s1	grey	0.425292	0.110321	-0.0839919	-0.102162	0.066849	0.0876689	0.244177	0.196876
Sar1a	Sar1a	grey	0.315645	0.203985	-0.128198	-0.138548	-0.0427439	-0.108129	-0.02728	-0.0591355
1110004F10Rik	1110004F10Rik	grey	0.274222	-0.00604037	-0.0550988	0.0399152	0.0203322	0.109667	0.185398	0.224924
Hddc2	Hddc2	grey	0.501947	-0.23754	-0.00822355	0.166536	0.14143	0.316193	0.228391	0.351874
Snrnp27	Snrnp27	grey	0.272864	0.0114318	-0.0607995	-0.00442834	0.0657229	0.132173	0.190962	0.200883
Etf1	Etf1	grey	0.30058	0.179998	-0.0507011	-0.120683	0.00366633	-0.0604467	0.0653302	-0.0668228
mt-Nd4	mt-Nd4	grey	2.10442	-0.261214	0.205001	0.272427	0.130927	0.312014	0.0601091	0.202031
Sar1b	Sar1b	grey	0.238088	-0.0577646	0.156717	0.123021	-0.0699656	0.10701	-0.0207385	0.126673
Tomm22	Tomm22	grey	0.329451	-0.0302832	-0.0027958	-0.0155679	0.0964762	0.172732	0.23345	0.225613
Grina	Grina	grey	0.401928	-0.118679	0.249223	0.241139	-0.169426	0.00194914	-0.204443	-0.00303448
Yipf4	Yipf4	grey	0.450024	-0.221528	0.228616	0.327035	-0.0566856	0.177035	-0.0190806	0.192162
Fis1	Fis1	grey	0.226512	-0.102868	0.0909385	0.137264	0.00368685	0.152928	0.0184055	0.1571
Ssna1	Ssna1	grey	0.407448	0.179684	-0.151618	-0.17272	0.0717573	0.0572628	0.22225	0.13439
Znrf1	Znrf1	grey	0.416481	0.234262	-0.07722	-0.0632681	-0.0775587	-0.126707	-0.110096	-0.152313
Arglu1	Arglu1	grey	0.303966	0.062049	0.0254225	0.081498	-0.106934	-0.0116109	0.0315262	0.0187956
Trappc4	Trappc4	grey	0.397856	0.231045	-0.146673	-0.107931	-0.0270372	-0.0832938	-0.00623219	0.00617664
Atxn1	Atxn1	grey	0.365639	0.193809	-0.0163562	-0.0230933	-0.0489383	-0.0699921	-0.0724949	-0.111612
Mcrip1	Mcrip1	grey	0.206311	0.0206564	-0.0787362	-0.0160457	0.0309287	0.0407983	0.0393802	0.134914
Wfdc2	Wfdc2	grey	0.394874	0.154466	-0.142288	-0.0917486	-0.053354	-0.166629	-0.00381674	-0.0836215
Abhd17a	Abhd17a	grey	0.207769	0.0620815	0.00349415	-0.00604942	-0.00579003	0.0582188	0.0123711	0.0632947
Arid5b	Arid5b	grey	0.355468	0.158469	-0.00645969	-0.0274337	-0.0233098	-0.103655	-0.078778	-0.15829
Smim7	Smim7	grey	0.261897	-0.12495	0.0925104	0.167541	0.0545621	0.177482	0.0391479	0.168761
Hsbp1	Hsbp1	grey	0.326757	-0.0864033	0.0585959	0.105651	0.097304	0.237378	0.107133	0.250891
Txndc17	Txndc17	grey	0.283593	0.135319	-0.135631	-0.0513425	0.0939336	0.0209316	0.0367162	0.0909352
Arf5	Arf5	grey	0.398091	0.0897614	-0.0690728	-0.0867719	0.102686	0.167271	0.229816	0.225512
Emg1	Emg1	grey	0.343994	-0.034768	-0.0828746	0.000831867	0.147945	0.150186	0.240462	0.232754
R3hdm4	R3hdm4	grey	0.269295	0.141059	-0.116549	-0.088437	-0.0360168	-0.0526378	-0.0187892	-0.0137351
Vps28	Vps28	grey	0.367594	-0.177836	0.123895	0.191518	-0.0192355	0.257418	0.0591877	0.27133
Lamtor5	Lamtor5	grey	0.426294	-0.225009	0.0770831	0.199905	0.0801625	0.296025	0.186434	0.357286
Naxe	Naxe	grey	0.478316	-0.2065	0.141616	0.231045	0.078969	0.321335	0.110559	0.304379
Srsf6	Srsf6	grey	0.356718	-0.0781696	-0.0885734	0.0157363	0.11004	0.14943	0.243323	0.281362
Hnrnph1	Hnrnph1	grey	0.4148	0.224944	-0.279213	-0.265379	0.117603	-0.0728197	0.165511	-0.0172626
Ptov1	Ptov1	grey	0.237432	-0.038779	-0.0166502	0.0610238	0.0887058	0.12698	0.084703	0.197907
Sfpq	Sfpq	grey	0.38237	0.0139441	-0.059492	-0.00535949	0.0985961	0.152313	0.277729	0.191326
Limd2	Limd2	grey	0.304734	0.0677124	-0.0655977	-0.0689839	0.129025	0.0988695	0.0871828	0.165409
Ctgf	Ctgf	grey	0.382513	0.165302	-0.183824	-0.20122	0.0819626	-0.0962725	0.0363233	-0.0388469
Eci2	Eci2	grey	0.373022	-0.192921	0.141551	0.220802	0.0552739	0.247989	0.0890879	0.259201
Ptprf	Ptprf	grey	0.308768	-0.12915	0.0975337	0.214347	0.0568787	0.146852	0.0355413	0.143695
Tmem208	Tmem208	grey	0.252404	-0.0688695	0.072938	0.0545898	0.046202	0.175891	0.0618207	0.16513
Tmed5	Tmed5	grey	0.405347	0.25139	-0.203628	-0.199517	0.00561291	-0.115352	0.0513064	-0.056571
Elf1	Elf1	grey	0.314857	0.143763	-0.0331186	0.0114054	-0.0377463	-0.0995939	-0.0694304	-0.114612
Rnf149	Rnf149	grey	0.330576	0.055679	-0.106626	-0.111637	0.0222032	-0.00159551	0.0400801	0.0364358
Prpf40a	Prpf40a	grey	0.29835	-0.000596306	0.0257267	0.139107	-0.0429515	0.0499768	0.0777562	0.148208
Kcmf1	Kcmf1	grey	0.380897	0.189371	0.0589509	-0.0108992	-0.0739439	-0.0625807	-0.0394216	-0.131695
Zfp503	Zfp503	grey	0.48143	-0.262316	0.127256	0.317077	-0.0166015	0.115048	-0.0466302	0.156318
Rrp1	Rrp1	grey	0.274837	0.156059	-0.129443	-0.05019	-0.0138231	-0.0376128	0.0621981	0.069436
Dusp7	Dusp7	grey	0.429527	0.198881	-0.0300987	-0.0962003	-0.0296558	-0.117644	-0.0397035	-0.185613
Bcl2l1	Bcl2l1	grey	0.493279	0.278525	-0.138943	-0.146455	-0.0765716	-0.19419	-0.0927884	-0.245566
Psmb1	Psmb1	grey	0.517323	-0.167587	0.0602299	0.137291	0.212426	0.318517	0.215057	0.37684
Rpn1	Rpn1	grey	0.369315	0.0557203	-0.0588771	-0.0802807	0.0252453	0.122205	0.169514	0.17562
Serinc1	Serinc1	grey	0.215329	0.123031	-0.0985655	-0.0432075	-0.000717892	-0.0659087	-0.0412049	-0.0193643
Txnrd1	Txnrd1	grey	0.465709	0.277419	-0.185114	-0.191433	-0.0115676	-0.13924	0.0250362	-0.138172
Coa3	Coa3	grey	0.374973	-0.143038	0.0492367	0.110429	0.10148	0.271023	0.200907	0.320478
Psmd3	Psmd3	grey	0.388592	0.184201	-0.146261	-0.166999	0.0321684	0.00618515	0.134581	0.100764
Lman2	Lman2	grey	0.281735	-0.0154338	-0.0366111	-0.00795152	0.0664359	0.144776	0.149474	0.219237
St14	St14	grey	0.465361	0.273656	-0.174743	-0.192806	-0.0751789	-0.143963	-0.0281071	-0.105843
Cops6	Cops6	grey	0.377828	-0.134438	0.0904419	0.175699	0.0305254	0.270371	0.159926	0.307044
Snrpb2	Snrpb2	grey	0.304505	0.0038922	-0.106133	-0.0209676	0.116031	0.114253	0.212455	0.206111
Ybx3	Ybx3	grey	0.409416	0.161497	-0.12236	-0.185347	0.108561	0.0474435	0.260031	0.052081
Mrpl38	Mrpl38	grey	0.328246	0.127456	-0.0609378	-0.0822458	0.00585076	0.0143815	0.0927456	0.0795685
Tmed2	Tmed2	grey	0.340508	-0.0755474	0.155508	0.127362	0.0140825	0.187019	0.0818554	0.193592
Idh2	Idh2	grey	0.53747	-0.142302	0.0844921	0.0223923	0.128661	0.293891	0.325478	0.333406
Trp53	Trp53	grey	0.415387	0.193927	-0.192358	-0.128872	0.00800132	-0.0886206	0.136018	0.0697951
Spint2	Spint2	grey	0.781539	-0.137968	0.312802	0.368496	-0.172219	0.126895	-0.19914	0.137503
Srp19	Srp19	grey	0.402214	-0.187369	0.0865888	0.158472	0.0700492	0.293926	0.190757	0.33525
Csde1	Csde1	grey	0.185935	0.0666073	-0.0624221	-0.0430409	0.0493035	-0.00621483	0.0709236	0.00201923
Tmem11	Tmem11	grey	0.299125	0.125222	-0.0476174	-0.00609912	-0.0181755	-0.110034	-0.0642181	-0.0969979
Marcks	Marcks	grey	0.564216	0.264985	-0.218606	-0.272229	0.112467	-0.0222322	0.181783	0.00178318
Ftl1-ps1	Ftl1-ps1	grey	0.368913	0.161101	-0.173437	-0.226377	0.0793563	-0.118739	-0.021523	-0.1018
Sltm	Sltm	grey	0.198168	-0.0254461	-0.0382164	0.0674344	0.0587982	0.0584128	0.0804707	0.107014
Med28	Med28	grey	0.237331	0.0435081	-0.055818	0.0336992	0.0145113	0.0953785	0.13541	0.186765
Eef1d	Eef1d	grey	0.453121	-0.0384642	-0.132193	-0.052238	0.218005	0.0635564	0.173797	0.12247
Cfdp1	Cfdp1	grey	0.346143	0.054046	-0.148165	-0.0678814	0.153319	0.0837037	0.240988	0.179441
Acp1	Acp1	grey	0.549055	-0.186394	0.10348	0.20363	0.110387	0.326976	0.280272	0.348799
Eif4g1	Eif4g1	grey	0.248745	0.139197	-0.0613594	-0.0872792	-0.00505844	-0.0266154	0.0699749	0.00791378
Glo1	Glo1	grey	0.290679	0.0186868	0.0055604	0.0323189	0.0259188	0.190544	0.152729	0.220862
Nfe2l1	Nfe2l1	grey	0.220149	0.0930964	-0.0318294	-0.0453181	-0.0318438	-0.0940207	-0.10004	-0.117938
Sbds	Sbds	grey	0.530315	0.30535	-0.133126	-0.144283	-0.0907103	-0.164933	-0.0628211	-0.117564
Prpf38b	Prpf38b	grey	0.311053	0.156021	-0.119606	-0.0544098	-0.029756	-0.146892	-0.00239541	-0.0927099
Tpd52l2	Tpd52l2	grey	0.271659	0.175345	-0.108993	-0.0761267	0.00314538	-0.0409871	0.0439315	0.00354316
Gsk3b	Gsk3b	grey	0.237727	-0.00898213	-0.00886516	0.103396	-0.0428145	-0.00075639	-0.0185853	0.0381017
Pkig	Pkig	grey	0.515855	-0.253522	0.0896337	0.304714	0.0575254	0.264501	0.175693	0.280709
Timm8a1	Timm8a1	grey	0.491518	0.0948701	-0.0821641	-0.102396	0.120232	0.123935	0.30589	0.17511
Rbbp7	Rbbp7	grey	0.389674	0.0227721	-0.0874076	0.0111886	0.0474182	0.100349	0.268318	0.209247
Wdr61	Wdr61	grey	0.324786	-0.110903	0.15256	0.23664	-0.0495375	0.15991	0.0120396	0.177028
Jtb	Jtb	grey	0.420356	-0.218654	0.263776	0.239421	-0.00969645	0.249663	0.0302194	0.226957
Jmjd1c	Jmjd1c	grey	0.406182	-0.0426779	0.0802603	0.19491	-0.0580105	-0.0470731	-0.102658	-0.11877
Grb2	Grb2	grey	0.428565	0.19868	-0.0399721	-0.0448661	-0.0778085	-0.125321	-0.0180825	-0.103278
Mrpl24	Mrpl24	grey	0.320008	-0.113418	-0.0435229	0.0838123	0.172382	0.12972	0.0789982	0.180463
Ube2k	Ube2k	grey	0.266666	0.0988797	-0.0660092	-0.0856659	0.0233061	0.0304197	0.148696	0.100728
4930523C07Rik	4930523C07Rik	grey	0.474493	0.204939	-0.1408	-0.0504353	-0.026115	-0.13153	0.0128348	-0.112388
Klf2	Klf2	grey	0.359473	-0.0602881	-0.0430476	0.072116	0.00122913	-0.0524478	-0.0309585	0.0158345
Mapk3	Mapk3	grey	0.235679	0.0486816	-0.0298723	0.104839	-0.036392	-0.0278005	-0.0383828	0.0217191
Rnf7	Rnf7	grey	0.332752	0.0580972	-0.108178	-0.0894862	0.0757754	0.106987	0.218374	0.208253
Hras	Hras	grey	0.414242	0.24582	-0.141184	-0.194072	0.00431984	-0.066646	0.130196	-0.00876334
Tiparp	Tiparp	grey	0.294446	0.14904	0.00135876	0.00369546	-0.123933	-0.121381	-0.0704188	-0.103599
Emc7	Emc7	grey	0.382571	-0.1861	0.198073	0.25176	-0.0676156	0.242344	0.0747801	0.253132
Pafah1b3	Pafah1b3	grey	0.338747	0.0704305	-0.17606	-0.103106	0.151303	0.0172833	0.13761	0.127843
Sntb2	Sntb2	grey	0.442583	-0.142176	0.208924	0.292305	-0.0697416	0.124964	-0.0268003	0.0991099
Dcun1d5	Dcun1d5	grey	0.366481	0.14097	-0.170738	-0.151309	0.0876847	0.0542112	0.203485	0.153318
Tfg	Tfg	grey	0.335129	0.174761	-0.0201903	-0.0279449	-0.0837477	-0.0490218	-0.0207797	-0.0066746
Herpud1	Herpud1	grey	0.451468	-0.243246	0.226545	0.294817	-0.134123	0.160771	-0.0283576	0.210596
Eif4b	Eif4b	grey	0.334166	-0.0599668	6.43e-05	0.0465441	0.170886	-1.33e-05	-0.0159952	-0.00481368
0610012G03Rik	0610012G03Rik	grey	0.242073	-0.038204	0.038523	0.0549786	0.0827026	0.153383	0.0862123	0.201645
Lsm7	Lsm7	grey	0.537249	-0.150551	-0.0342923	0.0554129	0.193896	0.300308	0.323848	0.373964
Aurkaip1	Aurkaip1	grey	0.492769	-0.223657	0.135443	0.201544	0.107429	0.332059	0.182977	0.329398
Mindy2	Mindy2	grey	0.433373	-0.142337	0.195312	0.306256	-0.0335072	0.10819	-0.0938092	0.0750159
Rbm47	Rbm47	grey	0.315387	-0.152201	0.132726	0.230203	-0.00196358	0.128582	-0.00878223	0.0907225
Pdcd10	Pdcd10	grey	0.395346	0.240831	-0.0939659	-0.0727093	-0.0882391	-0.103549	-0.021128	-0.0718609
Pet100	Pet100	grey	0.336302	-0.149648	0.0598474	0.111147	0.0972694	0.230265	0.0889958	0.200552
Ogfrl1	Ogfrl1	grey	0.456818	-0.253669	0.143884	0.270972	-0.0746798	0.159143	0.0172733	0.214185
Eef1e1	Eef1e1	grey	0.384214	0.203174	-0.14488	-0.128861	0.0211307	-0.0467595	0.114789	0.0433966
Ubl4a	Ubl4a	grey	0.264414	0.0270581	0.0305248	-0.0234154	0.0586317	0.155722	0.180163	0.152563
Dynlt3	Dynlt3	grey	0.461936	-0.16811	0.186223	0.330589	-0.0862	0.121084	-0.0866784	0.106701
Trmt112	Trmt112	grey	0.338959	-0.098189	-0.0967632	0.0244945	0.174059	0.154281	0.198351	0.238319
Mettl26	Mettl26	grey	0.386464	-0.202144	0.148648	0.256424	0.0113989	0.237764	0.0273242	0.227746
Rhoq	Rhoq	grey	0.257924	0.0567012	0.0925375	0.104624	-0.057616	-0.00906072	-0.121402	-0.0960877
Ppa1	Ppa1	grey	0.460285	0.127455	-0.0796371	-0.214781	0.0436397	0.111691	0.255244	0.152426
Elof1	Elof1	grey	0.309043	0.0048139	-0.0176606	-0.000464489	0.0763216	0.154555	0.236069	0.202197
Ssr1	Ssr1	grey	0.348659	-0.105498	0.0866861	0.0469498	0.0481622	0.212151	0.187952	0.22274
Ostf1	Ostf1	grey	0.369528	0.191708	-0.159221	-0.173954	0.0174414	-0.0146761	0.0674487	0.0578956
Slc6a8	Slc6a8	grey	0.309061	0.12682	0.0872243	0.023465	-0.116951	-0.0507263	-0.117316	-0.140644
Nipal2	Nipal2	grey	0.344573	-0.0511653	0.244971	0.175736	-0.207448	0.0535313	-0.106389	0.035202
Cltc	Cltc	grey	0.472516	0.277984	-0.225548	-0.218235	-0.00209387	-0.160815	-0.00345844	-0.146116
Hnrnpdl	Hnrnpdl	grey	0.258584	0.11033	-0.120895	-0.105794	0.0504068	-0.0377556	0.144104	0.0362807
Adk	Adk	grey	0.488452	-0.233633	0.322442	0.281994	-0.0360566	0.231225	0.0162194	0.174572
Tmed10	Tmed10	grey	0.298131	-0.0158914	0.0151401	0.0737074	-0.00564036	0.140025	0.0379948	0.17963
Acaa1a	Acaa1a	grey	0.334295	-0.140479	0.0832375	0.161104	0.0396653	0.24255	0.0481681	0.244806
Nsfl1c	Nsfl1c	grey	0.345723	0.190396	-0.115783	-0.139322	0.00964003	-0.0166437	0.0583578	0.0485499
Gspt1	Gspt1	grey	0.23918	0.0988252	-0.0297432	-0.0181381	0.00335401	0.0203594	0.128415	0.0671247
Mea1	Mea1	grey	0.234973	0.0198259	0.0185807	0.0102456	0.0715551	0.123929	0.0537785	0.164198
Saa3	Saa3	grey	0.24317	0.0177938	-0.0708329	-0.0953615	0.00959923	-0.0515326	-0.0285764	-0.0290035
Dazap2	Dazap2	grey	0.213406	-0.0471351	-0.0181922	0.0621159	-0.00488357	0.0427545	0.0263403	0.0898906
Wbp4	Wbp4	grey	0.278004	0.174212	-0.0507659	-0.0430901	-0.0581008	-0.0690859	0.0233391	-0.0141954
Sh3bgrl	Sh3bgrl	grey	0.372772	-0.164043	0.165208	0.272785	-0.0674093	0.120566	-0.0510648	0.1147
Ninj1	Ninj1	grey	0.21473	0.106841	-0.0421878	-0.00470185	-0.050928	0.0143071	0.0173848	0.0296976
Actr2	Actr2	grey	0.545225	0.306371	-0.194176	-0.244	-0.0359307	-0.139835	0.0268344	-0.113364
Pgd	Pgd	grey	0.28507	0.0162937	-0.0739988	-0.0343565	0.0328109	0.12956	0.103446	0.188578
Eif3l	Eif3l	grey	0.298184	-0.0446364	0.00680511	0.015054	0.133299	0.173921	0.175243	0.218132
Cwc15	Cwc15	grey	0.330846	-0.157545	0.0466464	0.137119	0.123801	0.231513	0.185331	0.271584
Cacybp	Cacybp	grey	0.460957	0.0774285	-0.110604	-0.107684	0.0454333	0.0993828	0.276222	0.213928
Srpr	Srpr	grey	0.445996	-0.188367	0.314678	0.245728	-0.102833	0.167078	-0.04627	0.125924
Polr1d	Polr1d	grey	0.317076	0.144987	-0.17015	-0.101556	0.148695	0.0020907	0.115011	0.0574177
Nus1	Nus1	grey	0.449565	0.271454	-0.179164	-0.210789	-0.0089099	-0.135199	0.0201678	-0.140638
M6pr	M6pr	grey	0.17174	0.0606773	-0.0219833	0.010342	-0.0164898	-0.00202511	0.0302137	0.0541138
Zmat2	Zmat2	grey	0.32922	-0.159882	0.0600073	0.133527	0.109039	0.244534	0.171073	0.293341
Atp6v1d	Atp6v1d	grey	0.257117	-0.0925566	0.0956544	0.183356	-0.017115	0.159764	0.0296214	0.177092
Cox20	Cox20	grey	0.430631	-0.216681	0.128879	0.297232	0.022213	0.223389	0.0196603	0.205445
Stub1	Stub1	grey	0.315516	0.0793166	-0.105897	-0.0715028	0.00347896	0.050172	0.219358	0.166493
Sox10	Sox10	grey	0.21158	0.11198	-0.0802257	-0.0214283	-0.0203707	-0.0490167	-0.0207526	-0.0211368
Tbcb	Tbcb	grey	0.339431	0.0768195	-0.065238	-0.104128	0.0290173	0.13703	0.19158	0.215053
Cebpg	Cebpg	grey	0.470888	0.286611	-0.0781635	-0.161953	-0.0953756	-0.172554	-0.00466834	-0.171992
Aimp1	Aimp1	grey	0.350856	-0.095432	-0.0393119	-0.00929957	0.173739	0.17675	0.218436	0.253413
Lap3	Lap3	grey	0.326448	-0.160222	0.160857	0.226396	0.0292553	0.203531	0.0351233	0.204064
Kdm1a	Kdm1a	grey	0.393764	0.208486	-0.00180026	-0.0242683	-0.0340297	-0.0454081	0.00537779	-0.0846158
Ppp4c	Ppp4c	grey	0.327628	0.14541	-0.195525	-0.15834	0.103888	0.00557477	0.151803	0.103438
Camk1	Camk1	grey	0.287924	0.0139767	-0.0433606	0.117682	-0.0714668	-0.0292146	-0.0770521	0.0416053
Cldnd1	Cldnd1	grey	0.321053	0.192133	-0.0823491	-0.0182499	-0.0614299	-0.118461	-0.0383067	-0.0890097
Larp4b	Larp4b	grey	0.383499	0.241381	-0.119963	-0.169115	0.0106778	-0.100302	0.0416717	-0.113756
Wbp2	Wbp2	grey	0.335548	0.062038	0.0341652	0.0839016	-0.0786431	-0.0565343	-0.0505838	-0.0381191
Uba1	Uba1	grey	0.23785	0.0597187	-0.0146634	-0.0612922	0.0726822	0.0995202	0.128794	0.115913
Sorbs2	Sorbs2	grey	0.664493	-0.255899	0.165275	0.370983	-0.0896158	0.144072	-0.0560813	0.183808
Map3k8	Map3k8	grey	0.383853	-0.0145757	0.133475	0.151116	-0.177358	-0.116307	-0.178177	-0.167158
Dctn2	Dctn2	grey	0.22039	-0.0445086	0.0141624	0.0788532	0.030472	0.130244	0.051196	0.192506
Psmd1	Psmd1	grey	0.311915	0.147394	-0.0983238	-0.0910257	-0.0161373	0.00159987	0.129493	0.0922157
Psmc1	Psmc1	grey	0.265153	0.00524501	-0.0369222	-0.0261664	0.0177	0.104216	0.142052	0.185825
Rab11b	Rab11b	grey	0.195546	0.0195849	-0.0881025	0.0163723	0.0504258	-0.00161749	0.0297391	0.0801911
Nudt21	Nudt21	grey	0.584582	0.00999032	-0.144566	-0.113854	0.243114	0.155243	0.34018	0.227268
Pdrg1	Pdrg1	grey	0.386524	-0.189158	0.208178	0.285747	-0.0877079	0.147305	-0.077014	0.145772
Ociad1	Ociad1	grey	0.242574	-0.113565	0.0639709	0.119562	0.0206875	0.173776	0.103092	0.230989
Qars	Qars	grey	0.283494	-0.0563334	0.0451477	0.0398267	0.144333	0.118335	0.00337322	0.0985094
Tmem50a	Tmem50a	grey	0.286094	-0.0717926	0.0822237	0.182732	-0.0874055	0.0602438	-0.0464822	0.111183
Luc7l3	Luc7l3	grey	0.260593	0.103357	-0.0316241	0.012429	-0.0620984	0.0032259	0.0928234	0.0727613
Sdf2l1	Sdf2l1	grey	0.797203	-0.189291	0.135101	0.0891973	-0.0142284	0.282052	0.185197	0.257916
Klk10	Klk10	grey	0.334608	0.122205	-0.131291	-0.130687	-0.00720986	-0.0565742	0.0407408	-0.0315368
Tgm1	Tgm1	grey	0.38666	0.180236	-0.115394	-0.153762	0.00065015	-0.0298889	-0.00281377	-0.0734464
Oxct1	Oxct1	grey	0.369692	-0.071338	0.191939	0.167325	-0.127553	0.159094	0.106716	0.136822
Sumo3	Sumo3	grey	0.335014	-0.151303	0.0968227	0.200702	0.03093	0.205181	0.186171	0.247733
Sdha	Sdha	grey	0.434946	-0.200801	0.167695	0.27068	0.00952606	0.278535	0.121262	0.272395
Gng11	Gng11	grey	0.295211	0.0480687	-0.0857429	-0.0252158	-0.0266835	0.000548123	0.0243329	0.0761747
Vps36	Vps36	grey	0.374539	0.0575507	-0.0914443	-0.121866	0.0967876	0.135798	0.25676	0.198015
Ggnbp2	Ggnbp2	grey	0.249639	0.134956	-0.0143676	0.0166815	-0.0649497	-0.0901739	-0.0569884	-0.0615973
Commd1	Commd1	grey	0.430432	-0.150877	0.0369625	0.120568	0.129521	0.296797	0.233071	0.317073
Zcrb1	Zcrb1	grey	0.255677	0.0370572	0.0147008	-0.0396501	-0.00446021	0.0850126	0.174258	0.150425
Psmd2	Psmd2	grey	0.277244	0.0941818	-0.0261814	-0.0274367	-0.0201898	0.0610579	0.131921	0.137494
Rab15	Rab15	grey	0.271886	-0.0121519	0.14683	0.0541269	0.0260047	0.085331	-0.0218926	-0.0299814
Dnajc8	Dnajc8	grey	0.26231	0.083372	-0.0958795	-0.0483284	0.0202769	0.0259716	0.168858	0.125354
Rad23b	Rad23b	grey	0.292788	0.184278	-0.136394	-0.12655	0.00466614	-0.0876317	0.0675574	-0.0200941
Ppp2r1a	Ppp2r1a	grey	0.21127	0.0134656	-0.0260585	0.0558314	-0.00329361	0.0805075	0.0680333	0.160175
Fmc1	Fmc1	grey	0.489619	-0.154693	0.0582486	0.106417	0.120513	0.324902	0.250184	0.304729
Hspa4	Hspa4	grey	0.274721	0.162112	-0.141491	-0.0603254	-0.0332014	-0.0798484	0.0445233	0.00944606
Slc25a11	Slc25a11	grey	0.488	-0.278738	0.205813	0.314572	0.0187958	0.302718	0.0842769	0.319957
Dnajb9	Dnajb9	grey	0.361293	-0.141535	0.19312	0.215185	-0.155336	0.00270512	-0.145666	-0.00492642
Polr2i	Polr2i	grey	0.363804	-0.208862	0.0999786	0.0990262	0.0852304	0.262311	0.192522	0.310993
D8Ertd738e	D8Ertd738e	grey	0.294154	-0.0482498	-0.0228125	0.0531229	0.120445	0.185962	0.133769	0.177574
Cdk2ap2	Cdk2ap2	grey	0.291855	-0.00770034	-0.0455714	-0.0440649	0.0386297	0.12788	0.177923	0.191741
Papola	Papola	grey	0.225696	0.0557955	-0.0672986	-0.0666307	0.0499764	0.0388587	0.14648	0.103253
Ube2j2	Ube2j2	grey	0.36387	0.223481	-0.127138	-0.158743	0.0401477	-0.0474889	0.0632213	-0.0192228
Tvp23b	Tvp23b	grey	0.504767	-0.223393	0.21737	0.351377	-0.113877	0.144327	-0.0948522	0.160542
Prdx3	Prdx3	grey	0.467214	-0.248302	0.184243	0.227286	0.0800784	0.321553	0.13231	0.301068
Sdf2	Sdf2	grey	0.197357	0.00113748	-0.0374944	0.0512754	0.0110803	0.011107	-0.0520968	0.0699072
Anapc11	Anapc11	grey	0.52002	-0.0586291	-0.0894306	0.00343208	0.116656	0.219374	0.342115	0.26183
Fermt1	Fermt1	grey	0.605914	0.285135	-0.24049	-0.265879	0.043981	-0.0862347	0.0972858	-0.0491041
Mpzl1	Mpzl1	grey	0.225361	-0.015829	-0.037551	0.0823723	-0.00469111	0.0262079	-0.0074398	0.0757978
Uqcc3	Uqcc3	grey	0.334199	-0.227527	0.0312715	0.176448	0.140918	0.173109	0.0327873	0.211026
Trim46	Trim46	grey	0.254533	0.0934825	-0.141779	-0.0893977	0.0846271	0.010422	0.0363525	0.0545687
Akr1a1	Akr1a1	grey	0.382504	-0.0838982	0.104581	0.180038	0.0524979	0.258553	0.0823962	0.293301
Chmp5	Chmp5	grey	0.257003	-0.105404	0.058336	0.173487	-0.010277	0.110168	0.012952	0.166312
Tsn	Tsn	grey	0.307731	-0.0817196	-0.00465287	0.109892	0.0459767	0.184153	0.208284	0.298872
Rab6a	Rab6a	grey	0.35273	0.217727	-0.07816	-0.0730197	-0.0756003	-0.153051	-0.0657019	-0.134607
Ddrgk1	Ddrgk1	grey	0.246575	-0.162493	0.147889	0.163076	-0.0100412	0.13307	-0.0206958	0.103303
Xdh	Xdh	grey	0.343322	-0.0695286	0.0646627	0.0337746	0.0358651	0.07359	-0.0662867	0.00844051
Cript	Cript	grey	0.201708	0.00900752	0.0691365	0.0248779	0.031046	0.105143	0.0884194	0.116823
Elob	Elob	grey	0.550623	0.125266	-0.0714738	-0.0833376	0.122282	0.239864	0.291381	0.25682
Aco2	Aco2	grey	0.469242	-0.195136	0.222646	0.225607	0.00394152	0.304009	0.1382	0.258374
Anxa4	Anxa4	grey	0.247138	0.112226	-0.070798	-0.0149534	-0.0421062	0.00822945	0.0293745	0.0960663
Pdha1	Pdha1	grey	0.325228	-0.144158	0.0589938	0.0976563	0.14699	0.215448	0.127294	0.208567
Commd6	Commd6	grey	0.368762	-0.195086	0.130385	0.225637	0.0258606	0.260043	0.0826839	0.265698
Lamtor1	Lamtor1	grey	0.361432	-0.176193	0.126524	0.164278	0.0101915	0.267099	0.143156	0.285539
Rfk	Rfk	grey	0.204316	-0.0383032	-0.00650958	0.0537198	0.0212372	0.112554	0.0690654	0.111566
Trib3	Trib3	grey	0.536165	0.181763	-0.117143	-0.227361	0.0534338	0.0391215	0.155618	0.0613005
Galnt3	Galnt3	grey	0.254063	0.0795589	0.0808155	0.126212	-0.0761792	0.011136	-0.0650641	-0.0228718
Eif4a3	Eif4a3	grey	0.260984	0.0385251	-0.0397884	0.00627688	0.000243584	0.0221557	0.10257	0.113771
Odc1	Odc1	grey	0.345428	0.0266195	-0.0248112	-0.140537	0.0852814	0.114127	0.21847	0.0571137
Mtpn	Mtpn	grey	0.320897	0.203461	-0.146336	-0.129915	0.0329469	-0.0460489	0.0874955	0.00194696
Gsto1	Gsto1	grey	0.21805	0.0534584	-0.127374	-0.0508157	0.0229978	-0.03208	0.0371063	0.0356838
Got2	Got2	grey	0.359509	-0.0797121	0.0292568	0.0896257	0.133562	0.235216	0.216164	0.230327
Naxd	Naxd	grey	0.313646	-0.155373	0.116359	0.220192	-0.0039781	0.187339	0.0114894	0.203873
Flot1	Flot1	grey	0.188602	0.0231884	0.0250291	0.0567585	0.0135104	0.0136903	-0.057349	0.0280952
Tsg101	Tsg101	grey	0.329289	0.141742	-0.087763	-0.126329	0.00703757	0.0240538	0.130542	0.123189
Apex1	Apex1	grey	0.326048	-0.0809916	0.00913949	0.0709405	0.110202	0.18277	0.186122	0.27376
Lcp1	Lcp1	grey	0.240932	-0.0344457	0.0572599	0.0537369	0.0360394	0.114342	0.0489488	0.0759758
Krtcap3	Krtcap3	grey	0.205174	0.052688	-0.0181919	0.0363171	-0.0300652	0.0151148	-0.0304185	0.058961
Wasf2	Wasf2	grey	0.219776	0.0957275	-0.0157215	0.0260328	-0.0372641	-0.0288931	0.00519774	-0.0170685
Psmd6	Psmd6	grey	0.345306	0.0659397	-0.0373564	-0.0607917	0.00472927	0.114576	0.151538	0.208236
Rpl7l1	Rpl7l1	grey	0.292192	0.158084	-0.100456	-0.0853022	-0.0182667	-0.0224887	0.0869754	0.0771692
Supt4a	Supt4a	grey	0.235374	-0.117274	-0.0305239	0.0633536	0.103196	0.116253	0.0713666	0.194972
Cers2	Cers2	grey	0.290657	0.167221	-0.141488	-0.0836969	-0.0646839	-0.0726085	0.0408147	0.0392634
Efna1	Efna1	grey	0.281005	-0.0457818	0.124757	0.0977438	-0.0265493	0.00357366	-0.0567315	-0.0605077
Prdx1	Prdx1	grey	0.496078	0.0230789	-0.0707117	0.0820416	-0.0510765	0.194504	0.157378	0.293096
Pfdn4	Pfdn4	grey	0.372775	0.136046	-0.138439	-0.143435	0.0976575	0.0596285	0.237244	0.129407
Nabp1	Nabp1	grey	0.443235	0.22919	-0.100692	-0.15362	-0.0551587	-0.121826	-0.0555869	-0.187219
Mpp6	Mpp6	grey	0.321817	0.145079	-0.0811619	-0.06196	0.0208315	-0.0137753	0.170351	0.0278039
Erp44	Erp44	grey	0.238669	0.0175416	0.00444786	-0.0106006	-0.0655048	0.0254463	-0.00337516	0.0832762
Rin2	Rin2	grey	0.201953	0.0248763	-0.0439263	0.00141048	0.0178812	-0.0123845	-0.040089	-0.00718935
Cirbp	Cirbp	grey	0.402701	-0.157263	-0.0265511	0.20374	0.00350369	0.0830367	0.0481525	0.16599
Ewsr1	Ewsr1	grey	0.271668	-0.079844	-0.00234696	0.0917184	0.0736705	0.147631	0.191482	0.193974
Tomm6	Tomm6	grey	0.472075	-0.118211	0.00976441	0.0352875	0.163048	0.286383	0.232056	0.251381
Naa10	Naa10	grey	0.7486	-0.261049	0.110927	0.150616	0.263489	0.407902	0.30878	0.369164
Ywhae	Ywhae	grey	0.431205	0.150996	-0.172836	-0.0476001	0.10773	0.102834	0.219014	0.189385
mt-Nd1	mt-Nd1	grey	1.20523	0.0304358	0.0193056	0.146748	0.0128024	0.115178	-0.019256	0.0384682
Mrps28	Mrps28	grey	0.531331	-0.166713	0.0457253	0.0564078	0.153552	0.333216	0.285176	0.320646
Pcnp	Pcnp	grey	0.280812	0.181416	-0.0674432	-0.0926075	-0.0263945	-0.0570181	0.0715095	-0.0235374
Arf1	Arf1	grey	0.345563	0.17076	-0.109835	-0.000670628	-0.0584716	-0.0353001	0.00588457	0.0630591
Atp6ap1	Atp6ap1	grey	0.245276	0.00682414	0.0283113	0.0956863	-0.123375	0.0122202	-0.0665384	0.0733851
Plscr1	Plscr1	grey	0.31677	0.0305094	-0.111217	-0.109298	0.120481	0.0695059	0.125108	0.128579
Mrps18b	Mrps18b	grey	0.367862	0.212033	-0.0673939	-0.1411	-0.0214237	-0.0694973	0.0384554	-0.0225027
Runx1	Runx1	grey	0.225831	0.0549702	-0.0948003	0.00210039	0.0192579	-0.110435	-0.0843846	-0.0665757
Mcee	Mcee	grey	0.44908	-0.247191	0.118954	0.290583	0.0705924	0.232863	0.0142176	0.208
mt-Co1	mt-Co1	grey	1.38773	-0.144848	0.241622	0.233322	0.00608646	0.0692612	-0.129401	-0.0602301
Slc35b2	Slc35b2	grey	0.41602	-0.221948	0.186531	0.242347	0.00633911	0.286959	0.111885	0.33079
Sra1	Sra1	grey	0.181029	-0.00528214	0.0216064	0.0365978	-0.0406699	0.0652422	0.0101943	0.122968
Ccnl2	Ccnl2	grey	0.201217	0.0404173	-0.00541907	0.0304821	0.0126627	-0.0496457	-0.0778001	-0.0746823
Vegfa	Vegfa	grey	0.438135	0.193084	-0.130824	-0.16047	0.0310515	-0.118159	0.0160493	-0.140423
Zmiz1	Zmiz1	grey	0.398534	0.223873	-0.146866	-0.113531	-0.0508303	-0.179503	-0.0736642	-0.209373
Trappc2l	Trappc2l	grey	0.417743	-0.225471	0.162132	0.255187	0.0352242	0.273765	0.0605893	0.240524
2020-03-05	2020-03-05	grey	0.192731	0.000525303	0.067477	0.0116691	0.0267504	0.099916	0.0782001	0.093969
Snrpc	Snrpc	grey	0.448015	-0.018355	-0.0515624	-0.0563659	0.134508	0.213432	0.313775	0.277077
Sptssa	Sptssa	grey	0.492207	-0.230974	0.0987948	0.229791	0.10537	0.312378	0.256666	0.354188
Mrpl36	Mrpl36	grey	0.556177	-0.164237	0.0527508	0.0686225	0.16891	0.346282	0.290856	0.385227
Oser1	Oser1	grey	0.384509	0.176548	-0.0196149	-0.0567095	-0.084352	-0.166641	-0.0778395	-0.201267
Eprs	Eprs	grey	0.241058	-0.0481206	0.0230141	0.0709841	0.0284161	0.0913828	0.129933	0.149767
Cd200	Cd200	grey	0.530182	0.0995238	-0.138311	0.061973	-0.116829	-0.13967	-0.107407	-0.0620039
Ythdc1	Ythdc1	grey	0.254351	0.151153	-0.124044	-0.053063	0.00285677	-0.116323	0.0236929	-0.0883078
Scrg1	Scrg1	grey	0.565965	-0.192079	0.231074	0.310327	-0.0128965	0.192567	-0.0265544	0.167261
Tbca	Tbca	grey	0.564992	0.259949	-0.322018	-0.245685	0.175519	-0.0382869	0.127563	0.0472585
Celsr2	Celsr2	grey	0.280597	0.0213556	-0.0991524	0.0063884	0.0660941	-0.0143422	-0.0345927	0.0159179
Gtf2a2	Gtf2a2	grey	0.394222	-0.114226	0.0687519	0.100322	0.078671	0.230428	0.276196	0.263429
Cops5	Cops5	grey	0.258366	-0.0706884	0.0751793	0.117444	0.0228449	0.181054	0.113034	0.216269
Snf8	Snf8	grey	0.360003	0.0815846	-0.146389	-0.150217	0.110789	0.113868	0.186061	0.157974
Atp5d	Atp5d	grey	0.571576	-0.0973468	0.000935234	0.0414295	0.211271	0.339258	0.217795	0.320109
Slc15a2	Slc15a2	grey	0.324327	-0.0493613	-0.0734662	0.107433	0.0445936	-0.0278955	-0.0614348	0.0285668
Polr2m	Polr2m	grey	0.204262	-0.00370368	-0.0703086	0.0127265	0.0845383	0.0604661	0.126047	0.136913
Dph3	Dph3	grey	0.28361	-0.00446762	-0.0287931	-0.0343949	0.115615	0.153378	0.188618	0.150666
N4bp2l2	N4bp2l2	grey	0.254609	0.0540767	0.0311693	0.091314	-0.0921046	-0.0691311	-0.0592791	-0.0567186
Emc4	Emc4	grey	0.270798	-0.0612568	0.0550303	0.0975634	-0.00432919	0.197317	0.130681	0.242174
P2rx4	P2rx4	grey	0.412054	-0.141981	0.25913	0.270882	-0.0860601	0.146274	-0.0896966	0.105173
Rsl1d1	Rsl1d1	grey	0.306824	0.0608272	-0.0877555	-0.023506	0.0318683	0.0135908	0.140611	0.139724
Polr2j	Polr2j	grey	0.379014	-0.14246	0.00399708	0.0702159	0.149087	0.248647	0.248704	0.329913
Tprgl	Tprgl	grey	0.440253	0.247769	-0.126975	-0.17293	-0.0262293	-0.0926552	0.00499787	-0.0268914
Fcf1	Fcf1	grey	0.246517	0.0502865	-0.0675393	-0.0204071	0.0505555	0.0868138	0.0917974	0.181223
Med21	Med21	grey	0.321419	0.163494	-0.157602	-0.120487	0.0318731	-0.013715	0.0895218	0.0657894
Mat2a	Mat2a	grey	0.426063	0.251184	-0.143979	-0.127898	-0.156109	-0.198199	-0.0225317	-0.0842396
Mrps34	Mrps34	grey	0.318622	-0.0878296	0.0877221	0.07127	0.0518457	0.231519	0.159253	0.245071
Riok3	Riok3	grey	0.335085	0.195273	-0.00974184	-0.123849	-0.0489138	-0.0577885	-0.0429549	-0.100064
Slc25a39	Slc25a39	grey	0.298548	-0.0714001	0.0516542	0.00570607	0.124906	0.19502	0.134533	0.180087
Sem1	Sem1	grey	0.634574	0.0569495	-0.177122	-0.0947747	0.230332	0.249012	0.331373	0.307972
Smap1	Smap1	grey	0.248774	0.153473	-0.069258	-0.0777458	0.016389	-0.0231551	0.0356196	0.00090143
Hsdl2	Hsdl2	grey	0.253951	-0.0135127	-0.0169189	-0.0159954	0.0691631	0.092504	0.00828842	0.0946274
Snx6	Snx6	grey	0.249025	0.118462	-0.092784	-0.0110512	-0.00533101	-0.0219793	0.0316358	0.0701613
2610001J05Rik	2610001J05Rik	grey	0.1915	0.0386017	-0.0412052	0.0427389	0.00847413	0.0699449	0.040273	0.100651
Fkbp11	Fkbp11	grey	0.499075	-0.124439	0.0858107	0.0191591	-0.00424254	0.206378	0.0901627	0.18933
Rtcb	Rtcb	grey	0.181707	0.0505237	-0.0503775	-0.00337523	0.0579776	0.0210496	0.0234787	0.0728927
Gemin7	Gemin7	grey	0.369624	0.224359	-0.168105	-0.149032	0.00355152	-0.103933	0.0242563	-0.0265995
Plekhj1	Plekhj1	grey	0.185454	0.0501102	-0.0665777	-0.0104545	-0.00763125	0.00151727	0.044741	0.0620806
Alg5	Alg5	grey	0.343415	-0.13218	0.22364	0.140213	-0.0434841	0.205294	0.0391346	0.204832
Elavl1	Elavl1	grey	0.341819	0.194751	-0.177509	-0.151907	0.0304404	-0.0691106	0.123693	0.0225728
Pnisr	Pnisr	grey	0.312773	-0.0841773	0.0447907	0.196287	-0.0749242	0.0104749	-0.0400614	0.0760134
Clk1	Clk1	grey	0.293026	-0.0472114	-0.0104001	0.11953	0.00960421	-0.0684753	-0.0814114	-0.0647453
mt-Atp6	mt-Atp6	grey	2.50558	-0.252294	0.227749	0.318209	0.133724	0.315195	0.0331986	0.174635
Gabarap	Gabarap	grey	0.341029	-0.0585395	0.0735684	0.119992	0.00120548	0.00701608	-0.25682	-0.0388229
Hnrnpm	Hnrnpm	grey	0.539466	-0.0207311	-0.121892	-0.0488022	0.16535	0.20413	0.344404	0.277084
Ociad2	Ociad2	grey	0.517601	-0.162642	0.170114	0.341929	-0.0227416	0.140623	-0.0984597	0.102463
Mtch1	Mtch1	grey	0.370963	-0.13431	0.126745	0.196643	0.0300958	0.25488	0.161816	0.255751
mt-Co2	mt-Co2	grey	2.12318	-0.221351	0.298038	0.356955	0.0112576	0.246759	-0.0168669	0.11303
Nop56	Nop56	grey	0.490578	0.119613	-0.13352	-0.123796	0.0201058	-0.00157789	0.229233	0.151694
Lxn	Lxn	grey	0.322125	-0.0560361	-0.000784223	0.016313	0.0925485	0.209633	0.177027	0.264939
Mrpl32	Mrpl32	grey	0.243653	-0.0864314	0.030947	0.120842	0.058875	0.137226	0.116178	0.19947
Mgat2	Mgat2	grey	0.213895	0.0397682	0.00617454	0.0498477	-0.0856567	-0.00191969	-0.031695	0.0598145
Arid4b	Arid4b	grey	0.336899	0.0244733	0.0483034	0.142043	-0.0806798	-0.0738846	-0.0927586	-0.0612213
Bod1	Bod1	grey	0.221131	0.0835831	-0.00147767	0.0475573	-0.00234366	0.0387274	0.0597838	0.0210302
Hacd2	Hacd2	grey	0.232094	-0.00524873	0.0479323	0.131913	-0.060963	0.0540183	0.0200831	0.0952629
Mrps7	Mrps7	grey	0.345779	-0.0371478	0.0262142	0.0331186	0.0776181	0.15221	0.179362	0.19554
Bclaf1	Bclaf1	grey	0.329863	-0.126515	0.0408548	0.205279	-0.00834269	0.043444	0.0350611	0.115597
Oaz2	Oaz2	grey	0.302756	-0.0134015	0.0377164	0.176698	-0.0519459	0.0417687	-0.0320826	0.0786066
Ormdl2	Ormdl2	grey	0.329181	-0.133868	0.0868363	0.148	0.053176	0.25198	0.146693	0.273739
Yy1	Yy1	grey	0.257035	0.117099	-0.0432431	0.0282519	-0.048024	-0.0722608	-0.00392165	-0.0291069
Mapk13	Mapk13	grey	0.191759	0.0510053	-0.0128147	0.0519236	-0.0354688	-0.00108185	0.0121073	0.0310556
Tgoln1	Tgoln1	grey	0.22128	0.0583869	0.0642554	0.0671685	-0.129131	-0.1005	-0.149171	-0.118595
Ddx39	Ddx39	grey	0.564499	0.211448	-0.188531	-0.243198	0.0854717	0.0444627	0.302451	0.143653
Aldh7a1	Aldh7a1	grey	0.431171	-0.220427	0.244732	0.238404	0.0378311	0.25757	0.0105819	0.222592
Eps8l2	Eps8l2	grey	0.269296	0.170925	-0.0926779	-0.0180395	-0.0507037	-0.13271	-0.0716836	-0.094144
Rtf1	Rtf1	grey	0.247484	0.119334	-0.161873	-0.0712926	0.0388444	-0.0585342	0.104145	0.0487338
2810474O19Rik	2810474O19Rik	grey	0.254025	0.128787	-0.106162	-0.046626	-0.0382574	-0.128445	-0.0364622	-0.0931404
Uck2	Uck2	grey	0.265364	-0.0114104	0.108496	-0.0121435	0.0644655	0.0973749	0.0845024	0.0314511
Spag7	Spag7	grey	0.240036	-0.0460288	-0.0558856	0.066787	0.0829462	0.128151	0.13962	0.205245
Dcxr	Dcxr	grey	0.437229	-0.136252	0.0253018	0.178467	-0.0754808	0.023351	-0.121789	0.0418457
Sdhc	Sdhc	grey	0.423953	-0.176757	0.114423	0.171544	0.0819578	0.293777	0.164192	0.281974
Gas6	Gas6	grey	0.502755	0.0034767	-0.132819	0.0395572	-0.0875357	-0.143949	-0.113061	-0.0556265
Golga4	Golga4	grey	0.285294	0.162225	-0.0241284	-0.0388314	-0.0928994	-0.155931	-0.0983782	-0.144858
Idh3b	Idh3b	grey	0.349144	-0.195823	0.0811948	0.173707	0.137638	0.235005	0.121422	0.240772
Scarb2	Scarb2	grey	0.27887	-0.0805301	0.1724	0.110734	-0.0218163	0.0942255	-0.076688	0.0336446
Galk1	Galk1	grey	0.401608	-0.0213717	-0.00693656	0.0675029	0.0350687	0.122528	0.121095	0.178824
Ppp2r2a	Ppp2r2a	grey	0.334938	0.177455	-0.0309503	-0.00754417	-0.105751	-0.126081	-0.0651573	-0.124445
Mbd3	Mbd3	grey	0.367988	-0.0532093	-0.0604681	0.0159034	0.118175	0.189898	0.265958	0.26844
Maged1	Maged1	grey	0.244562	-0.0352457	-0.01578	0.139463	-0.00149409	0.0562767	0.0222833	0.118509
Pfdn5	Pfdn5	grey	0.475942	-0.28919	0.219316	0.310601	0.0985307	0.0941074	-0.149335	0.0443055
Stk11	Stk11	grey	0.392408	-0.130968	0.212172	0.280787	-0.116669	0.0864425	-0.0845648	0.0750487
Chmp3	Chmp3	grey	0.258863	-0.103411	0.144323	0.193089	-0.0555911	0.13076	0.00499326	0.148857
Ube2m	Ube2m	grey	0.267257	0.0855666	-0.052836	-0.0569334	0.0457315	0.106623	0.171068	0.126774
Tnk2	Tnk2	grey	0.563714	0.293691	-0.158371	-0.124761	-0.0770618	-0.14973	-0.0394477	-0.185265
Bud31	Bud31	grey	0.274884	-0.0365129	-0.0598424	-0.0228484	0.0768881	0.135887	0.170337	0.244233
Mob4	Mob4	grey	0.213089	0.0527763	0.040284	0.0509518	-0.0511063	-0.025911	-0.0294105	-0.0198161
Prpf4b	Prpf4b	grey	0.326007	0.0209573	0.0269594	0.111709	-0.0708205	-0.0492762	-0.0105833	-0.0129718
Ddt	Ddt	grey	0.515281	-0.231988	0.134811	0.173189	0.059168	0.335735	0.191672	0.297127
Rnps1	Rnps1	grey	0.278991	0.154296	-0.120859	-0.0948335	0.0638126	-0.0331173	0.150194	0.0413549
Nectin2	Nectin2	grey	0.481614	0.244348	-0.034586	-0.0369195	-0.158885	-0.175237	-0.130351	-0.192271
Aig1	Aig1	grey	0.236531	0.00533669	0.0781667	0.0748555	0.0433224	0.133789	0.0648391	0.128765
Smarca5	Smarca5	grey	0.278106	0.0629199	-0.0289885	0.0279976	-0.00716299	-0.000612257	0.140524	0.0628339
Knop1	Knop1	grey	0.264748	-0.152609	0.0878377	0.165641	0.0280053	0.162592	0.0957905	0.249542
Vkorc1	Vkorc1	grey	0.308123	-0.191488	0.110097	0.202859	0.0645646	0.176661	0.0369498	0.147423
Samm50	Samm50	grey	0.483969	-0.170224	0.167053	0.156379	0.0360737	0.325925	0.217064	0.329817
Slco2a1	Slco2a1	grey	0.359775	0.155684	-0.00324308	0.0574515	-0.0337726	0.035814	0.0408072	0.0240219
Pak2	Pak2	grey	0.316807	0.209704	-0.111752	-0.0575706	-0.033696	-0.142453	-0.0372161	-0.104244
Atp6v1g1	Atp6v1g1	grey	0.320437	0.0469781	0.0182473	0.160521	-0.0609664	0.0502606	-0.0364493	0.0855826
Abhd11	Abhd11	grey	0.211737	-0.0646264	0.0666274	0.112116	0.00617351	0.131527	0.0181796	0.12975
Eif3b	Eif3b	grey	0.328142	0.0875628	-0.121019	-0.122109	0.0637842	0.0544528	0.195618	0.134073
Ndufv1	Ndufv1	grey	0.43438	-0.150352	0.101735	0.105338	0.083328	0.301029	0.214334	0.29449
Purb	Purb	grey	0.283597	0.18674	-0.119082	-0.0653063	0.0157953	-0.0595336	0.0668297	-0.0355083
Slfn2	Slfn2	grey	0.378592	0.139144	-0.0265223	-0.0297379	-0.0797126	-0.050924	-0.0733395	-0.0566583
Mrps16	Mrps16	grey	0.469982	-0.184727	0.0879965	0.0986963	0.146659	0.316175	0.252104	0.333221
Nt5c	Nt5c	grey	0.297091	0.0135394	-0.0876083	-0.0551571	0.0927417	0.101756	0.109088	0.204509
Klf4	Klf4	grey	0.341704	0.159418	-0.119279	-0.148638	-0.0555301	-0.195526	-0.0520107	-0.169117
Igbp1	Igbp1	grey	0.356266	-0.130933	-0.00546133	0.097555	0.180896	0.0851096	0.00750226	0.105348
Rps19bp1	Rps19bp1	grey	0.286898	0.136875	-0.0797818	-0.116934	0.000115999	0.00260454	0.10394	0.0592585
Kmt2e	Kmt2e	grey	0.264637	-0.0185037	0.0462715	0.152851	-0.0532782	-0.0240045	-0.0769693	-0.0333924
Bloc1s1	Bloc1s1	grey	0.291863	-0.127104	0.0643851	0.100246	0.0859119	0.197812	0.0480161	0.159027
Strap	Strap	grey	0.313466	0.0992386	-0.104629	-0.138365	0.0985713	0.0407285	0.181935	0.115986
Cdc34	Cdc34	grey	0.291259	0.158672	-0.0150557	-0.126328	-0.0190124	0.00575997	0.0732651	-0.0145414
Paics	Paics	grey	0.458334	-0.184771	-0.00613525	0.131258	0.197865	0.221459	0.263459	0.271306
Desi2	Desi2	grey	0.215911	0.00722673	0.00955627	0.0405525	0.0961512	0.0785232	0.0523668	0.0324083
Creb5	Creb5	grey	0.37162	0.0999997	-0.0734988	-0.0146633	-0.0165814	-0.0877092	-0.0357352	-0.111032
Tomm40	Tomm40	grey	0.461779	0.0355066	-0.0821787	-0.0565385	0.0875747	0.157177	0.300076	0.272007
Arhgef6	Arhgef6	grey	0.452707	-0.118844	-0.0414421	0.189587	-0.0125546	-0.0519854	-0.106276	-0.0233967
Cdk9	Cdk9	grey	0.392491	0.246233	-0.103127	-0.0677689	-0.101954	-0.15813	-0.0648101	-0.133011
Dctn4	Dctn4	grey	0.276143	0.0885632	-0.0382372	-0.016358	0.0052216	-0.0525051	-0.0323223	-0.0997436
Sdhd	Sdhd	grey	0.446506	-0.204452	0.0424721	0.157744	0.125577	0.299286	0.255123	0.358154
Mrpl43	Mrpl43	grey	0.299911	0.143161	-0.102799	-0.135156	0.0385535	-0.0036051	0.0846846	0.0802326
Pon2	Pon2	grey	0.220713	0.00813372	0.125371	0.120438	-0.113091	0.074602	-0.0207994	0.0762014
Srp68	Srp68	grey	0.300972	0.0347864	0.0816913	0.013974	-0.00675252	0.0264414	0.0119842	0.0405937
Wdr26	Wdr26	grey	0.217663	0.097833	0.00357301	0.044567	-0.00266524	-0.0241896	-0.0393737	-0.0472553
Ap2b1	Ap2b1	grey	0.327794	0.208576	-0.136763	-0.147666	0.0346344	-0.0724904	0.0518586	-0.0497371
Tmem165	Tmem165	grey	0.357462	0.210113	-0.074579	-0.121091	-0.0551546	-0.0418606	0.038799	0.0132052
Pam16	Pam16	grey	0.332947	-0.20751	0.071405	0.174185	0.0976187	0.235092	0.142218	0.26376
Wee1	Wee1	grey	0.437906	0.189487	-0.103717	-0.0847084	-0.0484076	-0.169049	-0.0323291	-0.209509
Ap1s1	Ap1s1	grey	0.26041	0.0781739	-0.0620191	-0.0474517	0.00841704	0.109989	0.150214	0.170913
Mark3	Mark3	grey	0.465618	0.270637	-0.107312	-0.121484	-0.0790808	-0.172687	-0.0588985	-0.194507
Sf3b4	Sf3b4	grey	0.415455	0.23553	-0.193849	-0.171122	0.0260238	-0.0694805	0.130593	0.0367011
Nucb1	Nucb1	grey	0.282932	-0.0828499	0.100511	0.176537	-0.074265	0.0983362	-0.0337748	0.120155
Acadvl	Acadvl	grey	0.220389	-0.0180065	-0.00219765	0.0981951	-0.0390181	0.0461884	-0.0466512	0.0776798
Homer2	Homer2	grey	0.384451	-0.130343	0.21097	0.270496	-0.0302389	0.1693	0.029771	0.137328
Kdm5b	Kdm5b	grey	0.314079	0.167818	-0.0199507	-0.00369456	-0.0370953	-0.124396	-0.135201	-0.137689
Pdcd6ip	Pdcd6ip	grey	0.333292	0.218923	-0.153311	-0.131654	-0.000903868	-0.0994184	0.0164603	-0.059622
Pkn2	Pkn2	grey	0.317913	0.172704	-0.0902568	-0.033194	-0.0602575	-0.13761	0.0102914	-0.110358
Pin1	Pin1	grey	0.347985	-0.104848	0.0188763	0.109947	0.0672403	0.229059	0.24285	0.304275
Ctbp1	Ctbp1	grey	0.23258	-0.0174737	-0.0474446	0.00810698	0.0857498	0.105236	0.167699	0.16805
Atxn10	Atxn10	grey	0.38136	-0.197707	0.125315	0.229793	0.0455402	0.245983	0.136174	0.297027
Comt	Comt	grey	0.249587	0.117674	-0.0996304	-0.056778	0.0132816	0.0177938	0.0825511	0.104588
Bub3	Bub3	grey	0.405007	0.10163	-0.124018	-0.105737	0.0430727	0.0433366	0.271588	0.156296
Yif1a	Yif1a	grey	0.232077	-0.0314823	0.0652796	0.0563041	0.00441304	0.1478	0.0419314	0.172254
Midn	Midn	grey	0.249751	0.101175	-0.028477	-0.0126568	-0.0010958	-0.0549112	-0.0617607	-0.127436
Celf1	Celf1	grey	0.344142	0.229397	-0.140192	-0.129524	-0.00409196	-0.141971	-0.00430918	-0.129388
Thoc2	Thoc2	grey	0.334476	-0.0559817	0.0700415	0.218153	-0.0818323	-0.00813848	-0.0545505	0.0363099
Cops2	Cops2	grey	0.238793	-0.0805772	0.0844796	0.167304	0.0159683	0.060632	-0.0248209	0.0643666
Dynlt1c	Dynlt1c	grey	0.572771	-0.144662	0.0167873	0.0550056	0.17181	0.321192	0.313434	0.322739
Sms	Sms	grey	0.255783	-0.0238079	0.0154554	0.113571	0.06003	0.0928659	0.139244	0.136047
Utp11	Utp11	grey	0.237668	0.115209	-0.0954075	-0.0826893	0.0363955	0.00381378	0.0997445	0.0813608
Irf2bp2	Irf2bp2	grey	0.26493	-0.0729055	0.0422241	0.0728661	0.0630821	0.0273574	-0.0121948	-0.0464274
Yipf3	Yipf3	grey	0.236389	-0.123503	0.0999309	0.145401	0.00113665	0.0825732	-0.0408378	0.136703
Pdhb	Pdhb	grey	0.268042	-0.138782	0.079279	0.14049	0.0329832	0.193011	0.125578	0.212023
Pgpep1	Pgpep1	grey	0.262008	0.131017	-0.0718539	-0.0332681	-0.0460249	-0.0998681	-0.12143	-0.112302
Hax1	Hax1	grey	0.281683	0.0525996	-0.0745712	-0.0762293	0.092468	0.0915057	0.167488	0.179782
Hsd17b12	Hsd17b12	grey	0.230858	0.0251948	-0.012052	0.0280376	-0.0457378	0.109107	0.146699	0.171922
Bloc1s2	Bloc1s2	grey	0.228648	0.12318	-0.0820632	-0.0937739	0.0623653	0.0199503	0.0903823	0.0614183
Tns3	Tns3	grey	0.412675	0.19054	-0.137625	-0.205168	0.0428964	-0.0479371	0.0326755	-0.0659292
Svbp	Svbp	grey	0.208366	-0.0131993	0.0186098	0.114561	0.024892	0.099685	0.0159413	0.130141
Otub1	Otub1	grey	0.24123	0.106407	-0.118011	-0.053999	0.00599934	-0.0259486	0.0198842	0.077092
Tor1aip2	Tor1aip2	grey	0.263697	0.171649	-0.0709754	-0.049938	-0.0189809	-0.0703681	-0.0341946	-0.0713046
Gnai3	Gnai3	grey	0.210158	0.124348	-0.0623132	-0.0424854	0.00553704	-0.0576236	-0.00332466	-0.0381778
Hibadh	Hibadh	grey	0.450928	-0.243962	0.233132	0.324699	-0.0360345	0.185401	-0.0469295	0.164574
Rnf5	Rnf5	grey	0.379202	-0.19066	0.145595	0.216367	0.0787982	0.267073	0.109673	0.257401
mt-Atp8	mt-Atp8	grey	0.195172	-0.00361284	-0.0240532	0.0263813	0.0531005	0.00608476	0.00607243	-0.000756904
Gtf3c6	Gtf3c6	grey	0.219257	-0.0135223	-0.0311295	0.0549112	0.0176331	0.108889	0.084683	0.200759
Mrps36	Mrps36	grey	0.390786	-0.158856	0.0084072	0.140465	0.137456	0.260373	0.206198	0.291033
Iscu	Iscu	grey	0.429908	-0.2204	0.260033	0.243452	-0.0559014	0.271271	0.0908641	0.244243
Mxd4	Mxd4	grey	0.374924	-0.181326	0.0636117	0.220895	0.0014835	0.0985849	-0.0967244	0.141808
Eif2a	Eif2a	grey	0.331444	-0.175639	0.0709325	0.164053	0.158781	0.146906	0.0540787	0.153937
Mrpl58	Mrpl58	grey	0.421047	-0.102983	0.0302354	0.032642	0.138859	0.25231	0.252545	0.271705
Lipa	Lipa	grey	0.664569	-0.173283	-0.0647795	0.145453	-0.0188216	-0.00756368	-0.0954999	0.0311664
Mrps18c	Mrps18c	grey	0.392609	-0.144066	0.0837165	0.141362	0.0619023	0.282411	0.196596	0.301673
Ptpn18	Ptpn18	grey	0.311728	-0.104696	0.000555761	0.114108	0.00213729	0.0390236	-0.0382143	0.0520354
Mrps18a	Mrps18a	grey	0.237644	-0.0298431	0.0392615	0.0734256	0.04275	0.165029	0.133169	0.206523
Tmem160	Tmem160	grey	0.306829	-0.130101	0.190898	0.129072	-0.0530159	0.202732	0.0262738	0.176124
Lims1	Lims1	grey	0.408583	0.230235	-0.102188	-0.0451809	-0.0802802	-0.121518	-0.0070909	-0.0935644
Ube3a	Ube3a	grey	0.212166	0.0154045	-0.00411266	0.0999456	-0.00968893	0.0217953	0.030452	0.0723051
Pbrm1	Pbrm1	grey	0.2255	0.0616846	-0.0737324	-0.0697853	0.068427	0.0359494	0.139532	0.0769101
Csnk1d	Csnk1d	grey	0.33203	0.211077	-0.167328	-0.165237	0.0649672	-0.106472	0.0206975	-0.119871
Akap9	Akap9	grey	0.283488	-0.0367605	0.125748	0.173062	-0.0708395	0.0243254	-0.0407055	0.0517055
Rabggtb	Rabggtb	grey	0.226386	0.0402443	-0.0984696	-0.0464528	0.0845675	-0.0438275	0.0756976	0.0277395
Supt5	Supt5	grey	0.221415	0.0470547	0.0128602	0.0705586	-0.0247429	-0.0484023	-0.0669652	-0.0737941
Tnfrsf1a	Tnfrsf1a	grey	0.208086	-0.0728878	0.0975075	0.12717	0.00596197	0.0737032	-0.0118681	0.050245
Gclm	Gclm	grey	0.219513	0.0264786	0.000286123	-0.0256214	0.00533194	0.0646365	0.11612	0.10684
Naa15	Naa15	grey	0.388967	0.249309	-0.153113	-0.168509	0.00252941	-0.118425	0.0612774	-0.0898061
Tmod3	Tmod3	grey	0.287049	0.182851	-0.133831	-0.0946925	0.00107383	-0.137	-0.0207172	-0.0846783
Rbm17	Rbm17	grey	0.29235	0.126786	-0.14495	-0.143996	0.108429	-0.00303555	0.182502	0.0748592
Srsf9	Srsf9	grey	0.224103	0.0477058	-0.0188709	0.0444133	-0.0151839	0.0951751	0.121764	0.145864
Hectd1	Hectd1	grey	0.220203	0.065774	-0.00217341	0.0827618	-0.0600839	-0.0344524	-0.0319039	-0.0185063
Polr2g	Polr2g	grey	0.333724	-0.198151	0.0598196	0.17377	0.0489194	0.21913	0.162613	0.310699
Ntan1	Ntan1	grey	0.226496	-0.0881699	0.0580459	0.117179	0.0432107	0.145699	0.0513711	0.179059
Seh1l	Seh1l	grey	0.228638	0.0588544	-0.00522836	-0.0464655	0.0511107	0.0288304	0.0645536	0.0211865
Reep3	Reep3	grey	0.436965	0.263896	-0.129673	-0.146332	-0.0628355	-0.178185	-0.0282653	-0.138834
Snrpa1	Snrpa1	grey	0.521238	0.0665032	-0.137949	-0.143149	0.135746	0.126693	0.338891	0.223695
Tnfaip1	Tnfaip1	grey	0.510562	0.301793	-0.199773	-0.199367	0.0241953	-0.14091	0.031949	-0.117948
Ogt	Ogt	grey	0.288947	-0.100317	0.123377	0.20395	-0.0588197	0.0430048	-0.0715723	0.047419
Pak1ip1	Pak1ip1	grey	0.298023	0.159041	-0.116518	-0.118286	0.0279605	-0.0184714	0.0963442	0.0721937
Atp13a3	Atp13a3	grey	0.307162	0.178816	-0.0669195	-0.138279	-0.0421733	-0.1316	-0.0694127	-0.171003
Hprt	Hprt	grey	0.403679	0.0632115	-0.100538	-0.0857706	0.0566293	0.115405	0.278664	0.190481
Psmd13	Psmd13	grey	0.31795	-0.0374856	0.0383952	0.0313645	0.0108197	0.194047	0.182798	0.253165
Bspry	Bspry	grey	0.321122	0.138488	-0.135581	-0.199443	0.0651388	-0.0137936	0.0954001	0.0161782
Traf4	Traf4	grey	0.221837	0.0350254	-0.0293367	-0.0007174	0.0940662	0.0652548	0.0960114	0.102298
Rab5a	Rab5a	grey	0.283303	0.170219	-0.0577151	-0.0443262	-0.0575258	-0.127311	-0.0359461	-0.0931001
Rab5c	Rab5c	grey	0.182554	-0.00125129	-0.0141628	0.0509229	-0.00558011	0.0677789	0.0547017	0.116298
Cfb	Cfb	grey	0.432451	0.10154	-0.0693179	-0.139898	-0.0515719	-0.0502049	-0.0495093	-0.00998131
Mrpl13	Mrpl13	grey	0.554184	-0.180696	0.144203	0.101878	0.108315	0.332947	0.310219	0.331922
Imp3	Imp3	grey	0.212638	-0.0716989	-0.020422	0.056629	0.102269	0.0867489	0.0816232	0.17044
Tead2	Tead2	grey	0.23007	-0.00267103	0.0294115	0.110161	0.0252122	0.0407846	-0.0290234	0.0690257
Mrpl21	Mrpl21	grey	0.445477	-0.13156	0.0418152	0.0544443	0.140719	0.292529	0.264691	0.337875
Hist1h4i	Hist1h4i	grey	0.571542	-0.30813	0.277534	0.337917	-0.0340841	0.184634	-0.0379936	0.150405
Arpc5l	Arpc5l	grey	0.306687	0.00558578	-0.000421371	-0.0397312	0.0223266	0.103309	0.201951	0.194014
Pfdn6	Pfdn6	grey	0.350894	-0.0242105	-0.0668634	-0.0180649	0.0770394	0.130002	0.258735	0.22028
U2surp	U2surp	grey	0.227173	-0.000567358	-0.00932399	0.0967857	-0.00651235	0.0152007	0.0628092	0.092675
Hba-a1	Hba-a1	grey	0.702762	-0.00849486	-0.00805512	0.0135731	-0.0526189	-0.0492333	-0.0382891	-0.0518659
9530068E07Rik	9530068E07Rik	grey	0.248079	-0.0615364	-0.0065079	0.143903	0.00032233	0.0579732	0.0100365	0.116585
Ube2e1	Ube2e1	grey	0.217511	0.0191266	-0.0570318	-0.00354387	0.0491974	0.0616044	0.145669	0.138311
Klhdc2	Klhdc2	grey	0.233745	-0.0858379	0.10035	0.136734	0.0353775	0.144073	0.0822898	0.190602
Nsd3	Nsd3	grey	0.250529	-0.0400754	0.13009	0.154283	-0.0339751	0.00638073	-0.0380081	-0.041383
Amotl1	Amotl1	grey	0.275429	0.16802	-0.0967137	-0.0491132	-0.00580056	-0.0698526	0.0239546	-0.0880826
Tsc22d3	Tsc22d3	grey	0.422084	-0.231891	0.22124	0.305074	-0.106907	0.122686	-0.0436976	0.114706
Mup6	Mup6	grey	0.578469	-0.176743	0.365518	0.193358	-0.219663	0.0585639	-0.117913	-0.0110097
Cyth2	Cyth2	grey	0.471116	0.277625	-0.202763	-0.189097	-0.0054913	-0.198515	0.01331	-0.124109
Sec61a1	Sec61a1	grey	0.231751	-0.0832753	0.0725323	0.0361967	0.0310868	0.10978	0.0599024	0.101558
Ebna1bp2	Ebna1bp2	grey	0.358658	0.040586	-0.126796	-0.0407235	0.0573566	0.0940145	0.224229	0.23012
Rras	Rras	grey	0.566103	0.294095	-0.185023	-0.126818	-0.10016	-0.208121	-0.101562	-0.135744
Anpep	Anpep	grey	0.521884	-0.326439	0.179803	0.31444	0.062351	0.264392	0.0310913	0.23873
2020-03-07	2020-03-07	grey	0.26475	0.110863	-0.0206009	0.0165365	-0.00559046	-0.0985222	-0.0707333	-0.125823
Cnih1	Cnih1	grey	0.392896	0.0311527	-0.0361628	-0.0925343	0.121347	0.187329	0.250837	0.221676
Txnip	Txnip	grey	0.542674	-0.247947	0.0755622	0.240749	-0.0548985	0.0801161	-0.0526436	0.151624
Cggbp1	Cggbp1	grey	0.200418	0.0482125	0.0105969	0.0527778	-0.00100834	-0.0165843	0.0274452	-0.0322145
Pnn	Pnn	grey	0.294321	0.101767	-0.0483231	0.0149161	-0.0697432	-0.0779627	0.0404959	0.00640428
Slc25a17	Slc25a17	grey	0.274113	-0.121419	0.116522	0.188764	0.00979144	0.172584	0.0691242	0.196489
Ccni	Ccni	grey	0.198727	-0.00459041	-0.0752267	0.0244408	0.07169	-0.00303106	0.0309618	0.0321125
Snw1	Snw1	grey	0.21718	-0.0456153	0.0388553	0.132071	-0.0242061	0.0435768	0.0270016	0.122489
Usp14	Usp14	grey	0.284774	0.164052	-0.0626595	-0.0425571	-0.0673527	-0.0396815	0.0663469	0.028982
Esf1	Esf1	grey	0.23562	0.0394442	0.000193401	0.0388175	-0.0228561	0.0149686	0.0513017	0.0893035
Luzp1	Luzp1	grey	0.266399	0.167004	-0.0589033	-0.0476616	-0.0588714	-0.120943	-0.031661	-0.106563
Tspan31	Tspan31	grey	0.226296	-0.07813	0.066101	0.149228	-0.0206753	0.103045	-0.00877488	0.140073
Fyttd1	Fyttd1	grey	0.259376	0.161434	-0.0643007	-0.0279976	-0.0315567	-0.0805003	-0.029245	-0.057364
Guk1	Guk1	grey	0.291178	-0.115427	0.0462849	0.100182	0.0829836	0.216874	0.145767	0.223834
Rcan1	Rcan1	grey	0.232262	-0.00794909	0.116108	0.0745966	-0.0698733	0.0177596	-0.0588333	-0.0547998
Fam103a1	Fam103a1	grey	0.167996	0.0302199	-0.00704493	0.0199475	0.0176402	0.00870494	0.0108479	0.0684611
Ddb1	Ddb1	grey	0.201234	0.0733071	-0.110244	-0.0485645	0.064	0.0322611	0.10282	0.0804599
Znhit1	Znhit1	grey	0.311656	-0.11588	0.0170965	0.114155	0.0949866	0.221852	0.166062	0.253302
Nras	Nras	grey	0.377746	0.220383	-0.186502	-0.208129	0.0880915	-0.0625531	0.0725294	-0.0529919
Pcmt1	Pcmt1	grey	0.266327	0.145285	-0.120079	-0.107304	-0.0231213	-0.0256294	0.134418	0.050988
Cdc26	Cdc26	grey	0.246082	-0.0325674	-0.0712475	-0.00248168	0.125909	0.100476	0.139467	0.162743
Foxn3	Foxn3	grey	0.266868	0.130712	-0.108272	-0.0335432	-0.0400842	-0.181706	-0.113611	-0.179295
Sdf4	Sdf4	grey	0.22042	-0.0580255	0.109875	0.0973649	-0.0191876	0.129919	0.0297747	0.145081
Magt1	Magt1	grey	0.352309	-0.184699	0.184197	0.16563	0.0489444	0.222323	0.088428	0.214207
Gorasp2	Gorasp2	grey	0.228323	0.0161065	0.0050247	-0.0334252	-0.00109696	0.0851939	0.0899208	0.134528
Lrp10	Lrp10	grey	0.271337	0.170665	-0.0925408	-0.0823875	-0.0629497	-0.0984443	-0.0484602	-0.0250248
Fam173a	Fam173a	grey	0.247924	-0.124902	0.0470007	0.157632	0.00648165	0.125004	0.0276077	0.162547
Ak6	Ak6	grey	0.335384	0.140151	-0.0657516	-0.101708	-0.00407413	0.0359979	0.155328	0.107345
Tmed4	Tmed4	grey	0.349514	-0.200367	0.194971	0.259266	-0.0464255	0.183704	-0.0187871	0.189967
Mpdu1	Mpdu1	grey	0.213847	-0.0237463	0.0280374	0.043715	-0.0309193	0.117218	0.0621498	0.130676
Wdr43	Wdr43	grey	0.3277	0.123448	-0.0369613	-0.0173934	-0.032825	-0.0717282	0.053935	-0.00361069
Gabarapl1	Gabarapl1	grey	0.272754	0.0128956	0.0461529	0.0389308	-0.0679559	-0.12771	-0.164354	-0.174071
Spint1	Spint1	grey	0.374579	0.228644	-0.0580132	-0.0461818	-0.108264	-0.105633	-0.0786507	-0.116021
Senp6	Senp6	grey	0.26367	0.12908	-0.0907705	0.00644282	-0.0533895	-0.129376	-0.0495942	-0.0784241
Fubp1	Fubp1	grey	0.267271	0.140379	-0.0480123	-0.0425298	-0.0829563	-0.069192	0.0392501	-0.00859393
Osbpl9	Osbpl9	grey	0.2405	0.113871	0.0108446	0.0531651	-0.0889814	-0.0572978	-0.070827	-0.054077
Lsm2	Lsm2	grey	0.669728	0.0444553	-0.116246	-0.099508	0.108497	0.121882	0.401964	0.219525
Max	Max	grey	0.231296	0.114847	-0.0519934	-0.0262207	-0.0101162	-0.0843388	-0.0372527	-0.0545744
Srsf10	Srsf10	grey	0.205195	-0.0114563	0.0544624	0.028881	-0.0375138	0.0516983	0.110259	0.113815
Aimp2	Aimp2	grey	0.371838	0.114614	-0.0793016	-0.124773	0.0613114	0.0835261	0.174374	0.168477
Mrps17	Mrps17	grey	0.340975	-0.0779569	0.00791358	0.0325656	0.122564	0.223118	0.231033	0.270585
Tm2d1	Tm2d1	grey	0.28812	-0.141478	0.155904	0.21007	-0.0221841	0.180753	0.0586683	0.180156
Sec63	Sec63	grey	0.233907	-0.0384489	0.157925	0.133731	-0.112382	0.0265325	-0.0736829	0.00604062
Acadm	Acadm	grey	0.334248	-0.161544	0.153498	0.243528	-0.0539465	0.12215	-0.0625972	0.120199
Wnk1	Wnk1	grey	0.435675	0.260263	-0.205272	-0.206038	0.00743355	-0.141252	0.0471797	-0.0919356
Tsta3	Tsta3	grey	0.293709	-0.140242	0.21853	0.129074	-0.0493108	0.17656	0.0260064	0.174305
Dusp11	Dusp11	grey	0.206099	0.113538	-0.0863275	-0.0700016	0.0811078	-0.0580331	-0.0137666	-0.0360422
Prkcsh	Prkcsh	grey	0.18903	-0.00744012	-0.0296633	0.0118062	0.0328763	0.0865518	0.0951257	0.124176
Akirin2	Akirin2	grey	0.306357	0.169657	-0.0710873	-0.0357316	-0.04476	-0.0833762	-0.00899495	-0.0890909
Hbb-bs	Hbb-bs	grey	0.706847	-0.0128832	-0.00210005	0.0229103	-0.059383	-0.0430872	-0.03617	-0.050814
Sfxn1	Sfxn1	grey	0.378528	-0.13588	0.0991323	0.122042	0.096881	0.269857	0.230121	0.30456
Polr2c	Polr2c	grey	0.210424	0.0321798	-0.0336005	0.0345542	0.019077	0.0720351	0.126393	0.151164
Sphk1	Sphk1	grey	0.430177	0.154324	0.0861591	0.030268	-0.111124	-0.0447277	-0.0656109	-0.102603
Vti1b	Vti1b	grey	0.21452	0.122932	-0.0919941	-0.05798	0.00212538	-0.0347066	0.0127391	0.0167004
Dyrk3	Dyrk3	grey	0.330071	-0.0678155	0.158332	0.150261	-0.0147286	0.0685418	-0.0339093	-0.0083033
mt-Co3	mt-Co3	grey	2.18489	-0.126367	0.2015	0.29298	-0.0197677	0.100291	-0.126885	-0.0169861
Selenot	Selenot	grey	0.1998	-0.037491	0.0506059	0.0914681	-0.00807263	0.123396	0.101833	0.165554
Prpf19	Prpf19	grey	0.327243	-0.101347	0.0424156	0.0807209	0.0792754	0.218477	0.226193	0.266317
Psmd14	Psmd14	grey	0.351686	-0.0228213	-0.0184453	0.0109976	0.0387993	0.187034	0.225168	0.268257
Pbdc1	Pbdc1	grey	0.357341	-0.063239	0.00655202	0.0361899	0.0789809	0.190942	0.260902	0.2296
Clpp	Clpp	grey	0.346313	-0.135286	0.100618	0.124615	0.0753626	0.255883	0.190615	0.293442
Chmp4c	Chmp4c	grey	0.318305	0.161419	0.0283609	-0.000856653	-0.0652022	-0.0815704	-0.116436	-0.126992
Rsu1	Rsu1	grey	0.289534	-0.0120415	-0.0100464	0.138871	-0.0314862	0.0636265	-0.0146307	0.127819
Med29	Med29	grey	0.248907	-0.0128082	-0.0270159	0.00234141	0.0621936	0.135307	0.162641	0.197117
Afdn	Afdn	grey	0.46018	0.271846	-0.102235	-0.117902	-0.0761026	-0.160023	-0.0121718	-0.144067
Ndufaf8	Ndufaf8	grey	0.280993	-0.11863	0.0108666	0.0934889	0.104268	0.194192	0.152341	0.221745
Golga7	Golga7	grey	0.252745	0.164136	-0.0967699	-0.108816	-0.0151797	-0.0911021	-0.0135781	-0.0569647
Trabd	Trabd	grey	0.237317	-0.0200394	0.156791	0.0604829	-0.0593395	0.0848526	-0.00995437	0.0756969
Cat	Cat	grey	0.436628	-0.234369	0.205826	0.314465	0.0414765	0.226037	-0.00779739	0.194928
Os9	Os9	grey	0.327466	-0.101491	0.132405	0.208337	-0.144888	0.00448123	-0.166082	0.0152235
Atp6v1c2	Atp6v1c2	grey	0.301317	-0.143333	0.0261092	0.0441844	0.115637	0.178869	0.106998	0.200498
1700025G04Rik	1700025G04Rik	grey	0.319906	0.150863	-0.197837	-0.147394	0.0220346	-0.108584	0.000472623	-0.045075
Cd74	Cd74	grey	0.167263	0.0307	-0.0629143	-0.0678536	0.0329378	-0.0258269	0.0340897	-0.0236996
Ccdc12	Ccdc12	grey	0.188207	0.0167364	-0.0740481	-0.0135579	0.0432813	0.0594697	0.0902015	0.124737
Acot9	Acot9	grey	0.489209	0.275832	-0.131548	-0.191662	-0.0835705	-0.130794	-0.00802024	-0.0630247
Aup1	Aup1	grey	0.209411	-0.073316	0.0766241	0.0637398	0.0552345	0.139279	0.0861979	0.155389
B4galnt1	B4galnt1	grey	0.367344	-0.182287	0.125343	0.237303	-0.00498969	0.174308	-0.0291113	0.192938
Arl4a	Arl4a	grey	0.306525	-0.0982141	0.052496	0.165139	-0.0679702	-0.0127328	-0.0770777	0.018066
Lpgat1	Lpgat1	grey	0.284865	0.156667	-0.0290121	-0.0322992	-0.0426777	-0.0754487	-0.0597846	-0.13012
Dsg2	Dsg2	grey	0.437256	0.268094	-0.0855751	-0.188815	-0.0629755	-0.158602	-0.0299067	-0.169697
Pnpla2	Pnpla2	grey	0.381216	-0.194311	0.168536	0.250268	-0.0627907	0.111268	-0.0578692	0.0972401
Nab1	Nab1	grey	0.310024	0.200564	-0.0773112	-0.0976564	-0.0346991	-0.100182	-0.0114953	-0.12687
Dnajc7	Dnajc7	grey	0.18759	-0.0390237	0.0419789	0.0992299	-0.00772177	0.0764078	0.0383434	0.136076
Rbbp6	Rbbp6	grey	0.267806	0.157199	-0.101156	-0.124084	-0.00630833	-0.055884	0.037946	-0.0175118
Brd4	Brd4	grey	0.309457	0.204925	-0.145441	-0.14861	0.0387945	-0.12198	0.0352184	-0.100878
Ssrp1	Ssrp1	grey	0.600225	-0.104707	-0.0194961	0.074107	0.111805	0.2076	0.376805	0.293887
Pld3	Pld3	grey	0.220145	0.0133198	0.0632287	0.0932789	-0.0731327	0.0120271	-0.115073	0.0350355
Arf3	Arf3	grey	0.20623	0.119405	-0.054758	-0.0422936	-0.0389085	-0.0773133	-0.0711383	-0.0529962
Acin1	Acin1	grey	0.209744	0.00124616	-0.0524081	0.0237557	0.0620455	0.0304602	0.102543	0.105169
Clic4	Clic4	grey	0.440031	0.242152	-0.0820421	-0.184134	-0.0163956	-0.0845876	-0.0132491	-0.164217
Enah	Enah	grey	0.273877	0.138639	0.030962	0.0181001	-0.069352	-0.042024	-0.0854507	-0.0997317
Acbd3	Acbd3	grey	0.362048	0.186284	-0.021081	-0.0132107	-0.101921	-0.102199	-0.0534719	-0.111784
Mnat1	Mnat1	grey	0.188017	-0.0275835	0.0564858	0.0764835	0.0447984	0.0815267	0.040131	0.136276
Mrpl34	Mrpl34	grey	0.646374	-0.124066	-0.0295403	-0.0427643	0.21064	0.31902	0.349539	0.381996
Asl	Asl	grey	0.208551	-0.046043	0.0817285	0.112752	-0.00437586	0.10125	-0.0441229	0.113936
Hs2st1	Hs2st1	grey	0.28197	-0.0958089	0.119333	0.196564	-0.0501027	0.0677582	-0.0341348	0.0469
Pigt	Pigt	grey	0.308845	-0.132979	0.108714	0.158627	0.0438921	0.229549	0.101894	0.230148
Fndc3a	Fndc3a	grey	0.193515	0.00672774	0.0839196	0.0479449	-0.000612332	0.0281273	-0.0246162	-0.00660466
Nfe2l2	Nfe2l2	grey	0.293085	0.124358	0.00562582	0.00660375	-0.114633	-0.110336	-0.0648057	-0.0717618
Ctsc	Ctsc	grey	0.215734	-0.0107801	-0.0355112	0.0392487	-0.0225687	0.0164972	0.0474612	0.0790348
Mrps12	Mrps12	grey	0.406615	-0.194444	0.0975318	0.133533	0.0903868	0.293084	0.211051	0.344164
Wsb2	Wsb2	grey	0.469871	0.277224	-0.0841293	-0.129877	-0.0887105	-0.131941	-0.0442505	-0.176449
Pbx1	Pbx1	grey	0.235008	0.0582405	-0.0119185	0.0174207	-0.0706631	-0.0456725	0.0209393	-0.00849649
Muc1	Muc1	grey	0.638527	0.214121	-0.259895	-0.253345	-0.0691941	-0.220665	-0.0867942	-0.179637
Med10	Med10	grey	0.309901	0.154385	-0.150774	-0.155439	0.076217	0.0075651	0.123601	0.0998537
Stt3a	Stt3a	grey	0.283982	-0.146433	0.0909999	0.139711	0.0145878	0.165991	0.0710408	0.184925
Ddx17	Ddx17	grey	0.278846	0.160644	-0.128555	-0.121592	0.0046334	-0.120247	-0.0372747	-0.0970761
Dnajc1	Dnajc1	grey	0.279386	-0.133932	0.189331	0.203871	-0.0758996	0.112017	-0.0334138	0.100982
Mthfd2	Mthfd2	grey	0.694373	0.229299	-0.129628	-0.285773	0.0386435	0.00403269	0.28057	0.0543942
Col9a2	Col9a2	grey	0.315672	0.0135272	-0.02054	0.151152	0.0165824	-0.0128616	-0.0473518	0.0175132
Ddx21	Ddx21	grey	0.425048	0.236577	-0.192767	-0.241002	0.0414333	-0.136017	0.108464	-0.0617646
C1d	C1d	grey	0.296265	-0.0677714	-0.0452442	0.029464	0.114612	0.184435	0.190594	0.255548
Crk	Crk	grey	0.412344	0.264466	-0.139743	-0.144053	-0.0294049	-0.155673	-0.0215598	-0.151665
Lzts2	Lzts2	grey	0.402503	0.251721	-0.153489	-0.158832	-0.0452958	-0.179793	-0.0595057	-0.142116
Immp1l	Immp1l	grey	0.380085	-0.244985	0.109329	0.233375	0.100173	0.244125	0.121335	0.252834
Idh3a	Idh3a	grey	0.416073	0.0652894	-0.0712712	-0.0404881	0.0468126	0.148719	0.27059	0.242616
Pepd	Pepd	grey	0.257452	-0.0871088	0.0610249	0.134767	0.0353888	0.17285	0.0607077	0.207315
Eif2b4	Eif2b4	grey	0.25191	0.0965942	0.0432102	-0.0202732	-0.0189036	0.0366876	-0.00116632	0.0136933
Tln1	Tln1	grey	0.399263	0.248159	-0.109147	-0.0893376	-0.0514104	-0.157707	-0.0619416	-0.14647
Ebp	Ebp	grey	0.354843	-0.195653	0.134065	0.158562	0.03599	0.257761	0.116812	0.24077
Gar1	Gar1	grey	0.391289	0.161976	-0.18191	-0.155613	0.0673874	-0.0147283	0.202675	0.095413
Copb1	Copb1	grey	0.234077	-0.0159158	0.0978162	0.133447	-0.0999437	0.0127956	-0.0337781	0.0493367
Ssbp1	Ssbp1	grey	0.402632	-0.17466	0.037699	0.10524	0.122481	0.269555	0.244831	0.359751
Maea	Maea	grey	0.305839	0.192345	-0.159557	-0.105871	-0.00646145	-0.114447	-0.00358901	-0.0408158
Itgb4	Itgb4	grey	0.461906	0.261439	-0.110034	-0.173523	-0.0314106	-0.132115	-0.0312561	-0.125316
Mlec	Mlec	grey	0.404779	-0.194309	0.161273	0.208295	0.0416465	0.282157	0.132388	0.263861
Ckb	Ckb	grey	0.340757	0.186579	-0.0395659	-0.119211	-0.0101661	-0.0400473	-0.0175676	-0.0374331
Emc3	Emc3	grey	0.225964	-0.123271	0.105946	0.14428	-0.0331366	0.139594	0.0488248	0.15275
Ppm1a	Ppm1a	grey	0.254435	0.150536	-0.028368	-0.0268149	-0.07519	-0.0972135	-0.0329232	-0.0918557
Rpp21	Rpp21	grey	0.299056	-0.151193	0.0434546	0.108259	0.0986169	0.217758	0.187029	0.258192
Fam96b	Fam96b	grey	0.278161	0.102072	-0.122253	-0.114064	0.116532	0.056741	0.172112	0.125205
Hcar2	Hcar2	grey	0.494135	0.255525	-0.117217	-0.0986764	-0.115101	-0.212065	-0.131267	-0.216922
Phlda3	Phlda3	grey	0.450767	0.214244	-0.131039	-0.127117	-0.0546276	-0.107285	0.00911541	-0.0691282
Pls3	Pls3	grey	0.412439	0.191955	-0.167051	-0.0533071	-0.0777399	-0.144429	-0.031408	-0.0654299
Ilk	Ilk	grey	0.361149	0.191961	-0.146368	-0.14373	-0.00572054	-0.0416962	0.0694833	0.0458298
Snrnp48	Snrnp48	grey	0.20363	0.0881992	-0.0916245	-0.020447	0.00513616	-0.0986286	0.0132003	-0.0305158
Abhd17c	Abhd17c	grey	0.417787	-0.189333	0.268867	0.244283	-0.0311387	0.208539	0.00711612	0.128389
Pabpn1	Pabpn1	grey	0.252701	0.150042	-0.102859	-0.106724	0.0510298	-0.0418755	0.0779494	-0.0164633
Rraga	Rraga	grey	0.199001	0.047847	-0.0322974	0.0398126	-0.0449922	0.0308558	0.0136322	0.119019
Ubald1	Ubald1	grey	0.361294	0.202966	-0.0860653	-0.11354	-0.00604893	-0.133592	-0.0781005	-0.156689
Kif1b	Kif1b	grey	0.222372	0.0502355	0.0888111	0.090143	-0.079654	-0.00698118	-0.0689555	-0.0393919
Tspan14	Tspan14	grey	0.328072	0.208638	-0.0870911	-0.0775064	-0.0987109	-0.104205	-0.044095	-0.0974646
Camk2d	Camk2d	grey	0.359044	0.195719	-0.0721317	-0.0221239	-0.0526671	-0.12972	-0.0760644	-0.157327
Vps4b	Vps4b	grey	0.267355	0.183147	-0.105488	-0.0600046	-0.0254216	-0.102828	-0.0209228	-0.0752144
Trim27	Trim27	grey	0.271682	0.105924	-0.064207	-0.118084	0.0732857	0.00688576	0.115504	0.0628823
Ubqln1	Ubqln1	grey	0.192527	0.0872068	-0.0400032	-0.0548425	0.0141999	-0.00537858	0.0651415	0.0337847
Trip6	Trip6	grey	0.342055	0.195485	-0.18936	-0.0830435	-0.00712479	-0.136569	-0.0245378	-0.0538921
Blcap	Blcap	grey	0.454563	0.260865	-0.0922698	-0.149999	-0.0194134	-0.120428	-0.0542073	-0.153161
Hagh	Hagh	grey	0.196488	0.0158486	0.0410315	0.0924717	-0.0873593	0.0415149	-0.00528795	0.0763913
Tmpo	Tmpo	grey	0.602165	0.217673	-0.198752	-0.232438	0.0767196	-0.0158119	0.349294	0.0500501
Wdfy1	Wdfy1	grey	0.383813	0.227078	-0.0868574	-0.0278123	-0.101784	-0.166019	-0.127638	-0.145185
Fuca1	Fuca1	grey	0.471966	-0.191914	0.22859	0.321953	-0.112661	0.17257	-0.035836	0.168863
Cisd2	Cisd2	grey	0.319701	0.0417755	-0.094599	-0.111431	0.0976567	0.0886063	0.237383	0.148236
Npnt	Npnt	grey	0.533588	-0.199804	0.154087	0.333935	-2.94e-05	0.216327	0.0183067	0.196194
Dnajb11	Dnajb11	grey	0.367434	-0.0535509	0.0327504	0.0244416	-0.0513411	0.144867	0.133651	0.195139
Rhou	Rhou	grey	0.260363	0.0604491	0.0369909	0.0358637	-0.0101686	-0.0379345	-0.057693	-0.127691
Mark2	Mark2	grey	0.281919	0.190844	-0.0994918	-0.0704497	-0.040652	-0.112194	-0.00514265	-0.083203
Echdc2	Echdc2	grey	0.235917	-0.106269	-0.0126689	0.106126	0.057728	0.116979	0.0450592	0.15719
Slc39a7	Slc39a7	grey	0.213342	-0.0423174	0.051634	0.0485591	-0.0492851	0.0355458	-0.0382035	0.0898151
Emd	Emd	grey	0.35648	0.201625	-0.209035	-0.183906	0.0483382	-0.0471349	0.159041	0.0414001
Tm2d2	Tm2d2	grey	0.30957	-0.194035	0.146757	0.228054	0.00992435	0.192703	0.0256446	0.204316
Cd59a	Cd59a	grey	0.277759	0.0758423	-0.0745405	-0.0464114	-0.106299	-0.13641	-0.1378	-0.0805267
Carhsp1	Carhsp1	grey	0.240711	0.100775	-0.0496093	-0.13325	0.020363	0.0109724	0.120865	0.0497351
Rock1	Rock1	grey	0.228331	0.0626616	-0.00766227	0.0687726	-0.043489	-0.0296964	0.0151167	0.0129857
Rchy1	Rchy1	grey	0.386282	-0.208198	0.192111	0.265537	0.021301	0.222061	0.0378915	0.193396
Dazap1	Dazap1	grey	0.398561	-0.00109755	-0.0870181	-0.0400751	0.132957	0.168085	0.284003	0.194563
Hmgb3	Hmgb3	grey	0.444665	0.0278973	-0.0882363	-0.106878	0.138911	0.167563	0.30374	0.21452
Sf1	Sf1	grey	0.295456	0.194666	-0.163857	-0.152511	0.0516105	-0.0924896	0.0733754	-0.0739479
Sod1	Sod1	grey	0.212395	-0.0905368	0.022809	0.055762	0.0642332	0.135181	0.100727	0.117404
Rnf10	Rnf10	grey	0.221059	0.113246	-0.097243	-0.113134	0.038378	-0.0302189	0.0438864	0.0064061
Creb3	Creb3	grey	0.238518	0.139331	-0.0494388	-0.0345902	-0.0855312	-0.0880758	-0.0949519	-0.0419063
Trappc3	Trappc3	grey	0.210287	-0.0299097	0.0193803	0.10618	-0.037464	0.101263	0.0375223	0.160162
Syf2	Syf2	grey	0.168413	0.0464783	-0.0206647	0.0103859	-0.0181579	-0.0268991	-0.0290384	0.00753643
Rbpms	Rbpms	grey	0.238072	0.113233	-0.11809	-0.0686772	0.0566541	-0.00923204	0.00366379	-0.0105606
Cs	Cs	grey	0.276853	0.0747105	-0.0844964	-0.133997	0.107795	0.0698061	0.161221	0.0971575
Ccdc124	Ccdc124	grey	0.391266	0.0330662	-0.0727002	-0.121422	0.0873714	0.159291	0.260366	0.210083
Baz2b	Baz2b	grey	0.341197	-0.0850113	0.0922061	0.242406	-0.0117466	0.0478054	-0.0564628	0.0290708
Atp6v0d1	Atp6v0d1	grey	0.283898	-0.136257	0.0894824	0.191855	-0.0240193	0.171865	0.000987605	0.190164
Atp2a2	Atp2a2	grey	0.183056	-0.0224219	0.0430394	0.0570025	0.0332411	0.0750089	0.0534276	0.0315399
Lima1	Lima1	grey	0.231962	0.0590226	-0.00519136	0.0397865	-0.0731608	-0.0517518	-0.0392221	-0.0337615
Zfp91	Zfp91	grey	0.250678	-0.0595965	0.0584396	0.148209	-0.0133972	0.080751	0.105362	0.110009
Actr10	Actr10	grey	0.234221	-0.0410557	0.040051	0.139023	-0.0328859	0.0845832	0.0247376	0.174606
Svil	Svil	grey	0.501645	0.300718	-0.131339	-0.132613	-0.0667099	-0.150532	-0.016029	-0.15805
Hnrnpl	Hnrnpl	grey	0.228065	0.0298476	-0.10402	-0.0649159	0.0920245	0.0425453	0.158762	0.0740726
Fam114a2	Fam114a2	grey	0.204113	-0.083372	0.0365748	0.0908439	0.0438665	0.104167	0.0323492	0.168412
Slc35b1	Slc35b1	grey	0.457121	-0.101078	0.132998	-0.0137926	-0.0205875	0.24258	0.171965	0.23671
Acot13	Acot13	grey	0.394645	-0.239961	0.159782	0.240289	0.0525864	0.262572	0.0934582	0.263182
Hbp1	Hbp1	grey	0.236222	-0.0458052	0.0662106	0.150613	-0.0439776	-0.000488863	-0.0979813	0.00563328
Gars	Gars	grey	0.59232	0.20327	-0.169023	-0.278348	0.0900338	0.0513825	0.235418	0.136186
Mrpl15	Mrpl15	grey	0.497846	-0.218247	0.142624	0.165593	0.143288	0.336566	0.245815	0.376529
Wapl	Wapl	grey	0.279499	0.0962358	0.0316552	0.0716549	-0.104637	-0.0693585	-0.0359512	-0.058979
Hnrnpa0	Hnrnpa0	grey	0.280775	0.122916	-0.18184	-0.117523	0.0901477	-0.0196735	0.156147	0.0308083
Pin4	Pin4	grey	0.243711	-0.117147	0.0651419	0.13678	0.0121589	0.169744	0.0988456	0.211641
Timp3	Timp3	grey	0.502355	0.230382	-0.192834	-0.135974	-0.060239	-0.22434	-0.059962	-0.191943
Far1	Far1	grey	0.296702	0.107988	-0.151971	-0.0343827	-0.0720208	-0.149863	-0.0576738	-0.0866545
Tardbp	Tardbp	grey	0.222853	0.113277	-0.0424345	-0.0475694	0.000160429	-0.00245269	0.100913	0.0279098
Tmem60	Tmem60	grey	0.221588	0.117446	-0.0199827	-0.00322646	-0.0236133	-0.033195	-0.0257276	-0.0128152
Cnot7	Cnot7	grey	0.269646	0.158066	-0.157921	-0.148043	0.0572048	-0.0574905	0.0647195	-0.008191
Drg1	Drg1	grey	0.222016	-0.0953715	0.00913008	0.0891203	0.0420686	0.131457	0.117413	0.212913
Hadhb	Hadhb	grey	0.219092	-0.109794	0.060343	0.113486	-0.00750765	0.146573	0.0594593	0.166226
Mrpl35	Mrpl35	grey	0.286418	-0.010419	-0.0476343	-0.0223942	0.114561	0.154063	0.205784	0.217593
Nadk	Nadk	grey	0.275527	0.139536	-0.115264	-0.120307	-0.000140445	-0.0184345	0.0586872	0.0327386
Rhov	Rhov	grey	0.428286	0.13347	-0.0597302	-0.0104444	-0.0642811	-0.173233	-0.135956	-0.228067
Vbp1	Vbp1	grey	0.227157	-0.00591206	-0.0296801	0.0822084	0.0385455	0.0779983	0.11634	0.141092
Ccdc59	Ccdc59	grey	0.171955	0.0423499	-0.0274467	0.0165714	0.0190408	0.00611974	0.0440631	0.0515797
Immt	Immt	grey	0.2354	-0.0153747	0.0175646	0.0593381	0.0140006	0.127794	0.161669	0.191755
Exosc4	Exosc4	grey	0.259259	-0.0479564	0.0734335	0.041856	0.0581314	0.16719	0.0967367	0.21966
Ube2e3	Ube2e3	grey	0.283094	-0.156945	0.0944253	0.203875	0.000613293	0.155393	0.111436	0.205398
Ttc14	Ttc14	grey	0.209601	0.0534982	-0.0501901	0.0256538	-0.036489	-0.0761286	-0.0165729	-0.00566575
Lsm12	Lsm12	grey	0.271203	0.160084	-0.0768219	-0.126931	0.0146918	-0.0183831	0.115121	0.0263469
Khdrbs1	Khdrbs1	grey	0.310327	0.182372	-0.186699	-0.162657	0.045614	-0.0546695	0.123467	0.0243864
Rnpep	Rnpep	grey	0.258718	0.150491	-0.132698	-0.0750207	-0.0412994	-0.0460381	0.0478886	0.0044629
Commd2	Commd2	grey	0.252234	0.0896175	-0.12376	-0.079542	0.0767318	0.0365395	0.127225	0.132682
1700123O20Rik	1700123O20Rik	grey	0.220663	-0.0586789	0.071248	0.108127	-0.00517114	0.129463	0.0485544	0.20708
Cops7a	Cops7a	grey	0.332896	-0.176832	0.116977	0.189213	0.0418842	0.248947	0.131946	0.282031
Smad7	Smad7	grey	0.442708	0.242191	-0.198114	-0.2027	0.0158416	-0.192659	-0.0146937	-0.210237
Tnrc6a	Tnrc6a	grey	0.175033	0.00783139	-0.0382247	0.00148691	0.0382567	0.0204414	0.05384	0.00743897
Klf3	Klf3	grey	0.230678	0.130665	-0.0425574	-0.030841	-0.0271041	-0.0742543	-0.0496424	-0.0618713
Gne	Gne	grey	0.320957	-0.00787498	0.240271	0.029164	-0.113369	0.0956507	0.0073543	0.0314004
Tmem9b	Tmem9b	grey	0.192592	0.0904368	0.027614	-0.0250464	-0.0696102	0.0151374	-0.0286417	0.00940671
Dnttip1	Dnttip1	grey	0.159744	0.0424805	-0.0261606	0.0104439	-0.000829121	0.0248709	0.0337089	0.0507959
Asna1	Asna1	grey	0.24215	-0.0390673	0.033351	0.0505569	0.0365815	0.163954	0.150839	0.204231
Acaa2	Acaa2	grey	0.398089	-0.19966	0.143442	0.172472	0.0720763	0.27881	0.107487	0.25815
Mrpl4	Mrpl4	grey	0.368757	-0.116865	0.0346156	0.0381999	0.12831	0.259468	0.213105	0.261122
Ypel3	Ypel3	grey	0.192691	0.0353789	0.0281083	0.05843	-0.0350677	-0.0445676	-0.0994702	-0.0243364
Sf3b3	Sf3b3	grey	0.236999	0.134998	-0.0940541	-0.0603178	0.0159414	-0.0842324	0.0635437	-0.0436252
Rbm7	Rbm7	grey	0.164691	0.0285295	-0.0608155	0.0255544	0.03021	-0.0207893	0.0229778	0.0394315
Ube2g1	Ube2g1	grey	0.216797	-0.0457082	0.107616	0.150797	-0.0663556	0.0231551	-0.0519455	0.0305172
Zfp207	Zfp207	grey	0.207822	-0.0410393	-0.0255166	0.0657703	0.0406796	0.055915	0.102693	0.123344
BC005537	BC005537	grey	0.23726	0.133681	-0.133525	-0.11565	0.0215292	-0.0829278	0.02373	-0.0581879
Dohh	Dohh	grey	0.269912	0.0715797	-0.0362616	-0.0946146	0.0648025	0.103645	0.149322	0.13137
Pcif1	Pcif1	grey	0.156614	0.0536123	-0.0417874	-0.0193637	0.0490711	0.015727	0.0640909	0.0217152
Clptm1	Clptm1	grey	0.185181	-0.0331804	0.051813	0.0767485	-0.0255862	0.099468	0.0796917	0.142972
Slc25a51	Slc25a51	grey	0.196174	0.0348796	0.0327404	0.0430978	0.0245576	-0.00896377	-0.0334277	-0.0625134
Snhg6	Snhg6	grey	0.304474	-0.00621604	-0.0332306	0.00539668	0.152986	-0.0113271	0.0341178	0.0308283
Ola1	Ola1	grey	0.4763	-0.181788	0.129495	0.131153	0.116728	0.307799	0.250406	0.30797
Pink1	Pink1	grey	0.230724	-0.106826	0.117122	0.101884	0.0436357	0.135539	-0.0119391	0.116786
Lpp	Lpp	grey	0.207713	0.0695402	-0.103092	-0.00722066	0.0632328	-0.0332277	-0.00837563	-0.0138267
Rnf4	Rnf4	grey	0.341248	0.225915	-0.158946	-0.175518	0.0314486	-0.126279	0.0375094	-0.0950528
Rnf13	Rnf13	grey	0.283401	-0.0313952	0.0679213	0.185709	-0.0814024	-0.017542	-0.105122	-0.0167581
Uchl5	Uchl5	grey	0.467913	-0.134356	0.0705863	0.0637878	0.109527	0.25776	0.317193	0.296621
Ivns1abp	Ivns1abp	grey	0.19072	0.0692445	0.00543709	-0.0565835	-0.000840317	0.0105335	0.0447963	-0.00890424
Bccip	Bccip	grey	0.29187	-0.142122	0.0502099	0.094802	0.0574033	0.202065	0.179362	0.266505
Nsrp1	Nsrp1	grey	0.175062	0.0449478	-0.0194849	0.0119706	2.26e-05	-0.00664413	0.0185726	0.0287007
Pum2	Pum2	grey	0.244663	0.154856	-0.097822	-0.0695807	0.00138528	-0.0985104	0.00984887	-0.0894256
Amd1	Amd1	grey	0.280694	0.144814	-0.0711896	-0.0483608	-0.0965093	-0.152307	-0.0493854	-0.0739082
Nr2c2ap	Nr2c2ap	grey	0.209963	0.0645171	-0.036171	-0.0211017	0.0143938	0.0557025	0.0524061	0.11073
Rangap1	Rangap1	grey	0.466192	0.23446	-0.0899128	-0.214104	-0.00261951	-0.0734049	0.175991	-0.0277097
Cab39	Cab39	grey	0.268389	0.183243	-0.0955439	-0.110432	-0.0148045	-0.0927628	0.0223184	-0.0767691
Utp3	Utp3	grey	0.224443	0.10503	-0.103379	-0.0486627	0.0198047	-0.0476694	0.0673355	0.0457876
Isoc1	Isoc1	grey	0.362821	-0.159246	-0.0310978	0.169898	0.0736392	0.12775	0.0823487	0.180297
Cops4	Cops4	grey	0.293828	-0.166242	0.106825	0.178205	0.0456889	0.207801	0.128949	0.24689
Ccdc107	Ccdc107	grey	0.226284	0.0126298	0.0437675	0.11407	-0.0967411	-0.00930198	-0.0610485	0.0302335
Copb2	Copb2	grey	0.228132	-0.0627624	0.0913198	0.148583	-0.06295	0.0815029	-0.00635317	0.126455
Cyb561	Cyb561	grey	0.325667	-0.16721	0.170367	0.240655	-0.0682929	0.132507	-0.0492028	0.124698
Xrn2	Xrn2	grey	0.232323	0.109818	-0.0743965	-0.0349629	-0.00411197	-0.0443463	0.0730271	0.048219
Wipi2	Wipi2	grey	0.41714	0.252989	-0.148653	-0.207583	0.0232366	-0.116522	0.0252898	-0.10758
Nbdy	Nbdy	grey	0.33874	-0.165736	0.0939194	0.240793	0.0622635	0.199094	0.0489149	0.201063
Cdc42ep4	Cdc42ep4	grey	0.292217	0.145623	-0.0533009	-0.0788951	-0.0435692	-0.113693	-0.0622705	-0.16681
Il17re	Il17re	grey	0.348132	-0.127969	0.0602795	0.233705	0.00743276	0.100316	-0.0470489	0.117744
Ifi35	Ifi35	grey	0.320259	0.0571465	0.0567206	0.0155671	-0.113555	0.0405947	-0.0106638	0.0701012
G3bp2	G3bp2	grey	0.243062	-0.0295773	0.0289494	0.148192	-0.0407223	0.0861582	0.0620132	0.179128
Polb	Polb	grey	0.19345	0.0922523	-0.0153564	-0.0526349	0.030098	-0.00712102	0.0100599	0.00904374
Tex30	Tex30	grey	0.332646	-0.00586112	0.12758	0.014012	0.0699373	0.171318	0.174288	0.122409
Ppm1g	Ppm1g	grey	0.45868	0.21455	-0.223749	-0.220364	0.0296283	-0.0788645	0.217547	0.0392186
Itsn2	Itsn2	grey	0.53478	0.311744	-0.144566	-0.167304	-0.0516106	-0.164039	-0.0520703	-0.196562
Lgals3bp	Lgals3bp	grey	0.714048	-0.138386	0.207746	0.306607	-0.16169	0.0971039	-0.120392	0.0950841
Ntmt1	Ntmt1	grey	0.285296	0.136378	-0.0453003	-0.0757022	0.0125492	0.0172514	0.0638876	0.0822548
Xpnpep1	Xpnpep1	grey	0.199568	0.079413	-0.0126944	-0.0300712	-0.0176184	0.0327012	0.0561045	0.0857273
Cd3eap	Cd3eap	grey	0.228182	0.121216	-0.0743553	-0.0176334	-0.0432124	-0.0821609	-0.033117	-0.0354655
Brix1	Brix1	grey	0.236378	0.0115909	-0.00193423	0.0534142	-0.0300205	0.0335868	0.0743236	0.122398
Stk40	Stk40	grey	0.346043	0.165585	-0.0562658	-0.0755937	0.0118666	-0.0893425	-0.0583595	-0.186055
Usp22	Usp22	grey	0.27502	0.142347	-0.100075	-0.0910464	0.0396261	-0.0734129	-0.0129898	-0.0847637
1500011K16Rik	1500011K16Rik	grey	0.39369	-0.233125	0.154928	0.226297	0.0612953	0.275724	0.107714	0.269874
Ahsa1	Ahsa1	grey	0.289243	-0.0960681	0.0174596	0.0907094	0.0322773	0.151351	0.196734	0.238308
Aff4	Aff4	grey	0.190976	0.0734313	-0.0240249	0.0170747	-0.0101111	-0.0558764	-0.0710614	-0.077523
Daam1	Daam1	grey	0.423664	0.243611	-0.0658235	-0.0654155	-0.0890585	-0.160168	-0.0772337	-0.184279
Nfic	Nfic	grey	0.24293	0.0221889	0.05271	0.141478	-0.109362	0.00760254	0.0125071	0.0342058
Phf5a	Phf5a	grey	0.528521	-0.0362331	-0.0502503	-0.0968158	0.143949	0.189342	0.350322	0.263323
Nfia	Nfia	grey	0.475544	-0.261727	0.216645	0.324161	-0.0105615	0.201601	0.0282392	0.161661
Armcx3	Armcx3	grey	0.276468	0.148114	0.0168596	0.000913729	-0.100241	-0.0790733	-0.100165	-0.0853122
Chp1	Chp1	grey	0.190489	0.104038	-0.0416532	-0.0827769	0.00783504	-0.0853948	-0.0493164	-0.0838904
Lsm8	Lsm8	grey	0.626693	0.118857	-0.193159	-0.180677	0.150478	0.0808885	0.384745	0.161652
Hadha	Hadha	grey	0.215244	-0.112031	0.0368421	0.0952364	0.0859287	0.140711	0.0664772	0.15166
Pcbd2	Pcbd2	grey	0.481272	-0.250106	0.162188	0.278455	0.0489924	0.300725	0.132681	0.257359
Caprin1	Caprin1	grey	0.226917	0.0645843	-0.0976405	-0.0794011	0.082031	0.0172679	0.142711	0.0832255
Sys1	Sys1	grey	0.216155	0.0954331	-0.0705523	-0.113619	0.0774504	0.0282896	0.107718	0.0479011
Sec13	Sec13	grey	0.323269	0.0146601	0.0295493	-0.0844235	-0.029982	0.132378	0.15417	0.192885
Prss8	Prss8	grey	0.280381	0.115744	0.0578606	-0.00880598	-0.108112	-0.0661785	-0.0983174	-0.118605
Erbin	Erbin	grey	0.271229	0.00340108	0.0660719	0.153512	-0.0850906	-0.0556982	-0.126779	-0.101613
Rela	Rela	grey	0.470753	0.290534	-0.184137	-0.187459	-0.00332589	-0.170465	-0.0307364	-0.168635
Ptbp1	Ptbp1	grey	0.23547	0.0720957	-0.102219	-0.0861131	0.104006	0.0326113	0.160473	0.042879
Clptm1l	Clptm1l	grey	0.325571	-0.154987	0.200688	0.148476	-0.0028441	0.225246	0.05882	0.208534
Pole4	Pole4	grey	0.375876	-0.0538939	-0.0586904	-0.00636842	0.112765	0.173038	0.274905	0.210929
Serpina3n	Serpina3n	grey	0.473546	-0.133091	0.274605	0.269379	-0.1332	0.0724905	-0.111533	-0.0132208
Dda1	Dda1	grey	0.378072	0.230927	-0.139263	-0.18705	0.0105211	-0.0619538	0.0658611	-0.0127353
Gnas	Gnas	grey	0.3054	-0.0154538	0.13826	0.153147	-0.0158209	0.107444	-0.0435041	0.132189
Ddx50	Ddx50	grey	0.197179	-0.0436448	-0.00708137	0.0985401	0.00853997	-0.0160474	-0.0176951	0.0291419
Gadd45gip1	Gadd45gip1	grey	0.287762	-0.00493042	-0.0653504	-0.0633442	0.112454	0.124819	0.196222	0.198085
Yrdc	Yrdc	grey	0.419029	0.252439	-0.144968	-0.194997	-0.0446261	-0.120032	0.0684631	-0.0409873
Nectin4	Nectin4	grey	0.295196	0.158286	-0.090356	-0.029506	-0.0519954	-0.122413	-0.0985354	-0.125334
Wac	Wac	grey	0.241236	0.155154	-0.0951894	-0.0746051	-0.0155579	-0.127455	-0.0197036	-0.095735
Tnfaip8	Tnfaip8	grey	0.229124	0.0881309	-0.113561	-0.0472593	0.0447689	0.0189072	0.0717141	0.0157192
Ccar1	Ccar1	grey	0.195805	0.0285972	-0.059814	0.0221471	0.033756	0.0343035	0.0932015	0.088481
Mthfd2l	Mthfd2l	grey	0.372034	-0.112147	0.173908	0.266835	-0.0550492	0.110932	-0.0914882	0.0800658
Arl6ip4	Arl6ip4	grey	0.254074	-0.0438865	0.0119955	0.0285933	0.0970946	0.159101	0.180345	0.197461
Smim3	Smim3	grey	0.26372	-0.0336627	-0.0963506	-0.0260068	0.124267	0.0365912	0.0300536	0.029801
Acp5	Acp5	grey	0.279598	-0.110251	0.062851	0.185568	2.96e-05	0.13201	0.00475703	0.13247
Mpst	Mpst	grey	0.33115	-0.125011	0.000143155	0.120033	0.164279	0.0710192	0.0248897	0.0888447
Tmem183a	Tmem183a	grey	0.260315	0.145895	-0.0805395	-0.131772	0.0431639	-0.0146401	0.100539	0.0199378
Osmr	Osmr	grey	0.265257	0.121388	-0.0920503	-0.0228006	-0.0306639	-0.145977	-0.126627	-0.160918
Mgll	Mgll	grey	0.335417	-0.15449	0.099836	0.222145	0.0470071	0.149459	-0.0408225	0.124604
Derl1	Derl1	grey	0.207205	-0.0474005	0.101656	0.0503071	-0.0746054	0.0768749	0.0405128	0.104253
Ifnar2	Ifnar2	grey	0.224051	0.0228485	-0.060183	0.0152268	-0.033014	-0.0796659	-0.078463	-0.0333652
Txndc5	Txndc5	grey	0.208973	0.0346083	-0.000900195	-0.0174073	-0.0293414	0.0423698	0.0546052	0.0899098
Twf1	Twf1	grey	0.269997	0.138148	-0.0427703	-0.110461	0.0134975	0.0203017	0.0745794	0.0296126
Tsc22d4	Tsc22d4	grey	0.380972	0.223703	-0.0713699	-0.0550857	-0.0864209	-0.167271	-0.0759403	-0.178282
Pold4	Pold4	grey	0.206968	-0.00382788	-0.0838287	0.0150881	0.0994835	0.0108759	0.00627495	0.0295202
Usp34	Usp34	grey	0.261035	0.104513	-0.0341786	0.0243119	-0.0597896	-0.0593213	0.000206032	-0.0110642
Bcl2l14	Bcl2l14	grey	0.383376	-0.0718822	0.164784	0.259674	-0.0591011	0.141934	-0.0765294	0.0740276
Tmem128	Tmem128	grey	0.169329	0.0388811	-0.0394386	-0.0314347	0.011841	0.0432452	0.0618899	0.0827237
Rab9	Rab9	grey	0.217139	-0.0824683	0.0538623	0.151374	0.018322	0.0588122	0.00138506	0.0738282
Ugp2	Ugp2	grey	0.206486	-0.0181407	-0.00915722	0.0790196	-0.0567075	0.00995874	0.0118791	0.0443195
Zrsr2	Zrsr2	grey	0.198301	0.105483	-0.08892	-0.0279182	-0.0102179	-0.0375272	0.0580457	0.00789767
Ctsa	Ctsa	grey	0.222931	-0.0865415	0.0677471	0.0937506	0.003164	0.0939703	-0.0360516	0.112551
Fam96a	Fam96a	grey	0.432024	-0.176262	0.0183431	0.0943523	0.134868	0.281342	0.260435	0.325844
Manbal	Manbal	grey	0.34225	0.208328	-0.126758	-0.146111	-0.0166886	-0.0477201	0.031794	-0.00270971
Bcl7c	Bcl7c	grey	0.286985	0.0502232	-0.0996713	-0.0692543	0.100946	0.0867534	0.21627	0.128887
Rora	Rora	grey	0.332666	-0.0383375	0.0852968	0.179425	-0.0716108	-0.0687214	-0.148589	-0.124065
Prkca	Prkca	grey	0.263225	0.0876952	-0.0966869	-0.0123412	-0.0502735	-0.137989	-0.106969	-0.113363
Slc35e4	Slc35e4	grey	0.493036	0.276964	-0.15696	-0.1072	-0.102513	-0.2	-0.069648	-0.197714
Nemf	Nemf	grey	0.225556	0.111061	-0.0560485	-0.00761863	-0.0583044	-0.0798007	-0.0168888	-0.00458697
Foxo1	Foxo1	grey	0.221467	0.0352955	-0.000951942	0.113895	-0.0568036	-0.0519012	-0.0843989	-0.0563053
Krt16	Krt16	grey	0.363978	0.164766	-0.137079	-0.175483	0.069407	-0.0354071	0.0785257	-0.0295822
Pnpla8	Pnpla8	grey	0.374491	-0.152953	0.193574	0.283801	-0.089372	0.0972159	-0.0850976	0.0803688
Taf13	Taf13	grey	0.217757	-0.0783044	0.0431795	0.1072	0.0263631	0.143696	0.0625048	0.192809
Neu1	Neu1	grey	0.201956	-0.0554954	0.0951941	0.116771	-0.0584457	0.023766	-0.0878606	0.0405684
Cib1	Cib1	grey	0.258301	-0.0372439	0.0393212	-0.00132422	-0.0452583	0.144382	0.116374	0.18435
Cd55	Cd55	grey	0.291344	0.0141354	-0.00927201	0.122214	-0.0972623	-0.0470502	-0.123322	-0.0238246
Ube2z	Ube2z	grey	0.276714	0.186061	-0.085975	-0.0866082	-0.0190426	-0.0791585	0.0090345	-0.0713381
Mrps15	Mrps15	grey	0.526514	-0.196956	0.100709	0.135334	0.151337	0.338229	0.263968	0.32435
Gipc1	Gipc1	grey	0.352151	0.172034	-0.141	-0.153397	0.0781986	0.0288672	0.137991	0.110275
Glrx2	Glrx2	grey	0.313907	-0.160566	0.139986	0.203783	0.0207454	0.232164	0.0817169	0.256852
Tmem33	Tmem33	grey	0.22209	-0.0826185	0.0670525	0.0887064	0.0076457	0.151146	0.0782392	0.190548
Ddx46	Ddx46	grey	0.246423	0.0582178	-0.0374158	0.00150019	0.0287216	0.0266381	0.113269	0.0927987
Igsf3	Igsf3	grey	0.450843	0.268228	-0.164764	-0.133768	-0.0448476	-0.201832	-0.0432419	-0.212604
Ankrd17	Ankrd17	grey	0.189878	0.0953111	-0.0339157	0.00277429	-0.00871735	-0.0535582	-0.0120899	-0.0386837
Igfbp7	Igfbp7	grey	0.339536	0.0460014	-0.128372	-0.00655046	-0.0604036	-0.119006	-0.0445641	-0.054293
Ttc3	Ttc3	grey	0.274043	0.0436505	-0.0283796	0.0875451	-0.0319264	-0.0438484	-0.0452444	0.0118595
Gatad1	Gatad1	grey	0.241503	0.0557734	-0.0493806	-0.0366392	0.0605242	0.0810862	0.172588	0.106406
Arhgef5	Arhgef5	grey	0.434788	0.268134	-0.133546	-0.133215	-0.080208	-0.200344	-0.08196	-0.213064
Ceacam10	Ceacam10	grey	0.317101	-0.0552662	-0.0476469	-0.0358655	0.0722007	0.0226313	-0.0102843	0.0263248
Eapp	Eapp	grey	0.166821	-0.00659729	-0.000885408	0.0447759	0.0111732	0.0511241	0.0278101	0.109442
Socs3	Socs3	grey	0.291527	-0.112484	0.0326153	0.0828921	-0.0189658	0.0560196	0.0223578	0.109154
Mrps26	Mrps26	grey	0.445627	-0.146234	0.0351261	0.0419381	0.130368	0.269627	0.294857	0.329221
Sgta	Sgta	grey	0.197976	-0.0152718	-0.0223081	0.0623318	0.0333417	0.0747011	0.0817857	0.156812
Gstm5	Gstm5	grey	0.368645	-0.130487	0.0148232	0.225897	0.0508236	0.172705	0.0404008	0.190887
Pofut2	Pofut2	grey	0.224922	0.141937	-0.0622902	-0.0832605	-0.0499708	-0.0698658	-0.0208244	-0.0593067
Mocs2	Mocs2	grey	0.176863	0.037527	-0.0193079	0.0100847	-0.0333503	0.0450494	0.0463079	0.0719568
Tgfb2	Tgfb2	grey	0.346121	0.178794	-0.171918	-0.200774	-0.00770932	-0.0940877	0.0217612	-0.0379671
Rbm42	Rbm42	grey	0.206311	0.0489664	-0.0632297	-0.0516041	0.0141553	0.0434655	0.0893581	0.131064
Hif1a	Hif1a	grey	0.232092	0.00613048	-0.00571335	0.022836	0.020108	0.0539652	0.0528117	0.0557634
Creld2	Creld2	grey	0.500186	-0.0487835	0.019369	-0.0317524	0.0186447	0.153491	0.167129	0.189945
Pole3	Pole3	grey	0.519701	-0.169158	0.0133268	0.0898498	0.122168	0.263825	0.33191	0.294941
Ptprk	Ptprk	grey	0.29969	0.178524	-0.134508	-0.143278	0.0112034	-0.12667	-0.018371	-0.0833586
Ciapin1	Ciapin1	grey	0.362934	0.197806	-0.135212	-0.164505	0.0215947	-0.023674	0.12402	0.0607564
Oxa1l	Oxa1l	grey	0.322972	-0.139015	0.0422204	0.111048	0.166978	0.109821	0.0328283	0.123872
Atf5	Atf5	grey	0.258096	0.0381622	0.015365	-0.0476494	-0.0275055	0.00253783	0.063219	0.0638028
Sde2	Sde2	grey	0.22975	-0.00472164	0.0352139	0.0967791	-0.0191442	-0.00394087	-0.0368726	-0.0101766
Mkln1	Mkln1	grey	0.205707	0.0514378	-0.0188255	0.0805207	-0.0852615	-0.0857794	-0.0785521	-0.0485542
Taf6l	Taf6l	grey	0.272411	-0.171182	0.0722263	0.190959	0.044745	0.146698	0.04456	0.199334
Rit1	Rit1	grey	0.210656	-0.00107859	0.0894227	0.112257	-0.0354769	0.0265333	-0.0798244	-0.0271988
Mphosph10	Mphosph10	grey	0.298536	0.0811398	0.0629281	-0.0259013	-0.0175926	0.01607	0.0747254	0.0481657
Ifit1	Ifit1	grey	0.512636	-0.0241035	0.0480682	0.0723788	-0.072539	-0.00565904	-0.0968619	8.36e-05
Ccdc47	Ccdc47	grey	0.327361	-0.1817	0.11125	0.236528	-0.0415923	0.153862	0.0523816	0.224078
Sssca1	Sssca1	grey	0.269367	-0.00818461	-0.0350145	0.0041783	0.0574994	0.12482	0.176148	0.196795
Rab8a	Rab8a	grey	0.177319	0.060583	-0.0417984	-0.0311172	0.0118194	0.0324214	0.0689552	0.0880502
Sec22b	Sec22b	grey	0.224476	-0.121655	0.0840689	0.13053	-0.0150092	0.113337	0.00691853	0.131995
Eci1	Eci1	grey	0.424026	-0.228281	0.161692	0.209973	0.0664582	0.296995	0.101066	0.275366
Nudcd3	Nudcd3	grey	0.194251	0.0295155	-0.0691519	0.00375378	0.0266271	0.0318345	0.11565	0.100034
Spr	Spr	grey	0.319429	-0.149416	0.0553102	0.198927	0.0213521	0.206326	0.107996	0.255649
Vps35	Vps35	grey	0.187175	0.0772781	-0.0297414	0.0327124	-0.021604	-0.0208531	0.0258298	0.0318187
Sptbn1	Sptbn1	grey	0.210019	0.067767	-0.0225914	0.0353626	-0.0141293	-0.00506113	0.0228467	0.00166357
Arrdc3	Arrdc3	grey	0.402061	-0.284034	0.194786	0.265954	0.0203918	0.158116	-0.013745	0.167119
Copa	Copa	grey	0.168308	0.0311858	-0.0122298	0.0109761	-0.00950894	-0.0154104	-0.0295241	-0.0109187
Rars	Rars	grey	0.249749	0.0738282	-0.0414558	-0.0612524	-0.0161528	0.030575	0.0945805	0.11938
Tanc2	Tanc2	grey	0.278781	0.160162	-0.154786	-0.085913	0.0359839	-0.170028	-0.061805	-0.135202
Stip1	Stip1	grey	0.303235	0.059042	-0.0640473	-0.0411758	0.025281	0.0582477	0.195462	0.142507
AC161763.1	AC161763.1	grey	0.26456	-0.0338941	-0.00165126	-0.0444179	0.092588	0.110528	0.162214	0.0776111
[truncated: 1,001 more rows]

## Sheet: Sheet1
	p_val	avg_logFC	pct.1	pct.2	p_val_adj
1500015O10Rik	3.47081e-23	-0.612237	0.116	0.256	5.90662e-19
2200002D01Rik	4.29676e-33	0.255866	0.939	0.856	7.31222e-29
2310057J18Rik	1.6125e-70	-1.09843	0.227	0.537	2.74415e-66
4931406C07Rik	2.08449e-75	-0.407848	0.208	0.512	3.54739e-71
Actb	9.31907e-11	0.290838	1	0.999	1.58592e-06
Actn1	1.76889e-55	0.352795	0.957	0.879	3.01029e-51
Aldh1a3	3.06351e-62	0.998644	0.433	0.166	5.21349e-58
Aldh2	2.60174e-54	-0.321687	0.798	0.9	4.42764e-50
Aldoa	1.80444e-21	-0.25358	0.999	0.998	3.0708e-17
Aldoc	1.08073e-37	-0.435586	0.586	0.743	1.83918e-33
Anxa1	8.61965e-20	0.344048	0.989	0.973	1.46689e-15
Apoc1	7.44762e-51	-0.530472	0.377	0.612	1.26744e-46
Aqp3	2.31657e-62	0.840589	0.464	0.198	3.94235e-58
Aqp5	9.38433e-87	-0.530028	0.284	0.619	1.59703e-82
Atf3	2.66236e-30	-0.537505	0.351	0.535	4.5308e-26
Auts2	3.70013e-43	-0.31475	0.543	0.735	6.29688e-39
B2m	5.77802e-29	-0.47031	0.977	0.985	9.83303e-25
Bsg	2.96171e-17	-0.253298	0.985	0.99	5.04024e-13
Btg2	3.35829e-15	-0.304222	0.677	0.753	5.71514e-11
Car2	5.86173e-17	0.362196	0.64	0.519	9.97549e-13
Car6	2.15472e-73	-0.513895	0.346	0.657	3.66691e-69
Cd44	1.40185e-34	0.290932	0.868	0.789	2.38568e-30
Cdkn1a	2.62327e-12	-0.290036	0.804	0.85	4.46429e-08
Ceacam1	8.88554e-29	-0.364849	0.907	0.95	1.51214e-24
Cebpb	2.79495e-96	-0.76996	0.775	0.94	4.75645e-92
Cfl1	5.83715e-87	0.32184	0.999	0.997	9.93367e-83
Cgref1	4.65719e-47	0.311264	0.539	0.295	7.92561e-43
Chil1	1.98941e-11	-0.263235	0.859	0.894	3.38557e-07
Chpt1	7.35837e-29	-0.273972	0.335	0.52	1.25225e-24
Cited2	5.08462e-14	-0.361691	0.747	0.803	8.65301e-10
Clca3a2	4.78661e-48	-0.605972	0.398	0.603	8.14585e-44
Cldn3	3.13231e-24	-0.295735	0.965	0.985	5.33057e-20
Cldn4	2.53259e-15	-0.262145	0.94	0.951	4.30996e-11
Clint1	1.23715e-38	-0.267412	0.628	0.777	2.10537e-34
Col11a1	1.31318e-58	-0.335628	0.172	0.437	2.23477e-54
Cotl1	2.37205e-32	0.285052	0.943	0.932	4.03675e-28
Crip1	1.56873e-05	0.400932	0.81	0.793	0.266966
Csn1s1	3.77153e-45	0.727259	0.272	0.074	6.41839e-41
Csn1s2a	3.27223e-27	0.698665	0.265	0.109	5.56869e-23
Csn2	1.54833e-62	0.811254	0.332	0.078	2.63496e-58
Csn3	2.68175e-38	-0.431147	0.994	0.998	4.56379e-34
Csrp1	2.92766e-34	0.346229	0.966	0.938	4.98229e-30
Cxcl1	2.07281e-15	0.483475	0.629	0.486	3.5275e-11
Cxcl2	4.22683e-25	0.326854	0.405	0.224	7.19321e-21
Cyba	1.06298e-33	0.31759	0.75	0.598	1.80898e-29
Denr	2.53756e-37	0.332512	0.955	0.902	4.31842e-33
Dmkn	2.85285e-44	0.515872	0.665	0.438	4.85498e-40
Dusp6	6.03611e-17	-0.276743	0.404	0.536	1.02723e-12
Ecm1	1.57029e-47	0.391177	0.505	0.256	2.67232e-43
Efhd2	8.79221e-46	0.313879	0.994	0.979	1.49626e-41
Egln3	9.44878e-17	-0.285908	0.353	0.486	1.60799e-12
Eif6	3.59133e-78	0.365041	0.989	0.95	6.11172e-74
Etv1	5.87285e-79	-0.321016	0.098	0.399	9.99442e-75
Fabp5	9.77042e-10	-0.275473	0.698	0.757	1.66273e-05
Flna	2.15342e-51	0.344937	0.791	0.601	3.66468e-47
Fos	1.5182e-07	-0.2612	0.671	0.728	0.00258367
Fth1	2.49627e-09	0.261356	1	1	4.24815e-05
Gadd45a	9.81476e-23	-0.423341	0.663	0.788	1.67028e-18
Gjb2	2.90129e-16	0.38693	0.445	0.315	4.93741e-12
Gm10260	3.73123e-39	-0.258242	0.632	0.791	6.34981e-35
Grpel2	4.09402e-29	-0.256935	0.642	0.767	6.9672e-25
H2-T23	2.94581e-41	-0.28747	0.481	0.671	5.01318e-37
Hbegf	3.04862e-24	-0.349813	0.724	0.831	5.18813e-20
Hsp90b1	7.18474e-29	-0.275944	0.812	0.903	1.2227e-24
Hspa1a	6.53219e-69	-0.846648	0.466	0.728	1.11165e-64
Hspa1b	6.15821e-36	-0.366374	0.262	0.471	1.048e-31
Ifitm3	4.94308e-78	-0.711381	0.755	0.911	8.41214e-74
Ifrd1	2.11655e-16	-0.472281	0.832	0.86	3.60194e-12
Igfbp5	3.08142e-36	-0.494446	0.769	0.872	5.24397e-32
Irf7	5.49301e-32	-0.378158	0.254	0.439	9.348e-28
Irx1	1.55967e-47	-0.415792	0.526	0.73	2.65425e-43
Irx3	1.03463e-25	-0.269125	0.684	0.796	1.76074e-21
Irx5	3.56866e-38	-0.342529	0.534	0.724	6.07315e-34
Itm2b	6.02079e-81	-0.385286	0.996	1	1.02462e-76
Jun	4.61719e-32	-0.337128	0.863	0.922	7.85754e-28
Klf6	9.6432e-52	-0.420279	0.982	0.991	1.64108e-47
Klf7	1.63757e-23	0.254444	0.673	0.544	2.78681e-19
Krt14	1.63764e-31	0.557447	0.373	0.182	2.78694e-27
Krt19	4.86172e-39	0.496593	0.863	0.717	8.27368e-35
Krt7	1.1473e-57	0.512179	0.978	0.927	1.95248e-53
Lcn2	1.78435e-56	-0.368881	1	1	3.03661e-52
Ldhb	1.88321e-34	-0.285222	0.538	0.71	3.20485e-30
Lgals7	4.48286e-47	0.64617	0.523	0.275	7.62893e-43
Ltf	4.22876e-12	0.478799	0.582	0.467	7.1965e-08
Ly6a	1.05985e-18	0.281195	0.381	0.233	1.80366e-14
Ly6d	6.93467e-06	-0.268706	0.221	0.293	0.118014
Map3k8	1.5926e-20	-0.27114	0.381	0.529	2.71029e-16
Marcksl1	1.84748e-37	0.364508	0.978	0.94	3.14404e-33
Mfge8	3.38568e-32	0.379145	0.911	0.784	5.76175e-28
Mgst1	6.29737e-34	-0.279291	0.971	0.994	1.07169e-29
Mia	1.06274e-72	-0.517778	0.409	0.684	1.80856e-68
Mif	1.49383e-24	-0.272427	0.985	0.995	2.5422e-20
Mt2	1.85324e-50	0.373242	0.776	0.512	3.15384e-46
mt-Co2	2.71224e-48	-0.255339	1	1	4.6157e-44
Mthfd2	1.93743e-42	0.277166	0.45	0.223	3.29712e-38
Mup5	8.52296e-187	-0.809952	0.153	0.713	1.45044e-182
Nes	5.05351e-14	-0.292518	0.491	0.581	8.60007e-10
Nfib	4.51168e-33	-0.278866	0.604	0.774	7.67798e-29
Nupr1	1.22592e-06	-0.334297	0.755	0.781	0.0208626
Papss1	1.53639e-41	-0.260718	0.484	0.692	2.61462e-37
Pdlim7	1.82627e-35	0.261652	0.805	0.645	3.10795e-31
Pfkl	7.61416e-52	-0.307836	0.591	0.793	1.29578e-47
Pfn1	1.4146e-150	0.460537	1	0.999	2.40737e-146
Pgf	2.54267e-73	-1.051	0.245	0.544	4.32712e-69
Phlda1	9.30483e-34	-0.329594	0.987	0.99	1.5835e-29
Pigr	8.41909e-41	-0.386538	0.207	0.425	1.43276e-36
Pip	8.38927e-121	-0.495294	0.107	0.521	1.42769e-116
Plaur	5.95239e-35	0.351996	0.903	0.761	1.01298e-30
Plin2	1.17964e-11	0.283501	0.961	0.957	2.00752e-07
Polr2l	4.6004e-52	0.297508	0.829	0.669	7.82896e-48
Ppp2ca	8.85334e-40	-0.251704	0.962	0.985	1.50666e-35
Ptges	3.11729e-46	0.49706	0.678	0.469	5.30501e-42
Ptpn2	3.53902e-39	-0.419618	0.583	0.734	6.02271e-35
Ran	8.20737e-84	0.376889	0.973	0.94	1.39673e-79
Ranbp1	2.91503e-43	0.275331	0.939	0.887	4.9608e-39
Rbp7	2.75617e-51	-0.607287	0.087	0.306	4.69045e-47
Rpl22	3.93293e-61	0.259966	0.999	0.999	6.69306e-57
Rps26	5.91262e-69	0.278161	1	1	1.00621e-64
S100a10	1.19777e-53	0.312648	0.999	0.998	2.03836e-49
S100a14	1.44261e-15	0.288362	0.463	0.338	2.45504e-11
S100a6	1.03781e-44	0.439186	0.994	0.978	1.76614e-40
S100a8	8.69057e-39	0.759056	0.708	0.509	1.47896e-34
Sat1	5.90163e-29	-0.390516	0.968	0.978	1.00434e-24
Sbsn	3.49078e-15	0.31103	0.487	0.368	5.94062e-11
Scgb1b27	2.28553e-184	-1.09166	0.447	0.861	3.88952e-180
Scgb2b27	1.76671e-140	-0.972801	0.619	0.907	3.00659e-136
Serpine2	1.33125e-26	-0.299088	0.136	0.298	2.26552e-22
Sfn	2.58838e-17	0.26489	0.998	0.992	4.4049e-13
Sgms2	2.73039e-22	-0.263615	0.495	0.639	4.64658e-18
Smox	3.12241e-42	0.347728	0.964	0.888	5.31372e-38
Sparcl1	1.81039e-43	-0.380235	0.265	0.501	3.08092e-39
Spata7	0.000282694	0.49718	0.349	0.299	1
Spp1	0.00158906	-0.456966	0.954	0.934	1
Srgn	8.21721e-17	-0.337765	0.204	0.327	1.39841e-12
Srpk2	8.32952e-38	-0.264163	0.468	0.658	1.41752e-33
Srsf3	5.88726e-42	0.309517	0.837	0.738	1.00189e-37
Tcn2	2.07591e-39	-0.287139	0.757	0.871	3.53278e-35
Tgm2	7.4102e-20	0.468313	0.436	0.294	1.26107e-15
Timp1	7.3983e-31	0.567443	0.446	0.255	1.25904e-26
Timp2	3.0498e-43	0.416121	0.806	0.624	5.19015e-39
Tmem176b	2.59297e-47	-0.284674	0.814	0.91	4.41272e-43
Tmsb10	8.25883e-98	0.424719	1	0.999	1.40549e-93
Tmsb4x	1.974e-30	0.334357	1	0.999	3.35936e-26
Tpm2	4.94676e-40	0.39983	0.738	0.544	8.4184e-36
Tpst2	9.79159e-27	0.273662	0.878	0.758	1.66633e-22
Trf	7.38743e-42	-0.424954	0.994	1	1.25719e-37
Trib1	1.18515e-26	-0.268009	0.781	0.868	2.0169e-22
Trps1	6.46413e-27	-0.272778	0.378	0.549	1.10007e-22
Tspan8	3.44062e-56	-0.413787	0.196	0.458	5.85525e-52
Uba52	5.20511e-49	0.285897	0.996	0.995	8.85806e-45
Ubc	3.34843e-60	-0.44198	0.998	0.999	5.69835e-56
Usp50	6.23136e-66	0.351963	0.75	0.492	1.06045e-61
Wfdc3	5.31674e-25	-0.34538	0.297	0.47	9.04803e-21
Wnt5b	2.13489e-34	0.337119	0.661	0.495	3.63316e-30
Xbp1	3.64892e-27	-0.320616	0.782	0.865	6.20974e-23
