# Supplementary material for: Single-cell transcriptomics reveal the heterogeneity and dynamic of cancer stem-like cells during breast tumor progression
Source: Cell Death Dis. 2021 Oct 21;12(11):979. doi: 10.1038/s41419-021-04261-y (PMC8531288; doi:10.1038/s41419-021-04261-y)
Supplement: Supplementary file 12 — Table S7 [file 41419_2021_4261_MOESM12_ESM.xls]

## Sheet: Sheet1
sample	subtype	Nottingham combined histologic grade
B2T	Basal-like (TNBC)	Ⅲ
B4T	Lumina B	Ⅱ
B9T	HER2+	Ⅲ
B11T	Lumina B	Ⅱ
B13T	Lumina A	Ⅱ
B19T	Lumina B	Ⅲ
